# Supplementary material for: Evolutionarily conserved 12-oxophytodienoate reductase trans-lncRNA pair affects disease resistance in tea (Camellia sinensis) via the jasmonic acid signaling pathway
Source: Hortic Res. 2024 May 6;11(7):uhae129. doi: 10.1093/hr/uhae129 (PMC11220176; doi:10.1093/hr/uhae129)
Supplement: Web_Material_uhae129 [file web_material_uhae129.zip]

Archive with 3 entries (3 files):
- relevant original data.xlsx
- Supplementary tables-HR.xlsx
- western blot and RT PCR.pdf
