# Supplementary material for: Evolutionarily conserved 12-oxophytodienoate reductase trans-lncRNA pair affects disease resistance in tea (Camellia sinensis) via the jasmonic acid signaling pathway
Source: Hortic Res. 2024 May 6;11(7):uhae129. doi: 10.1093/hr/uhae129 (PMC11220176; doi:10.1093/hr/uhae129)
Supplement: Web_Material_uhae129 [file web_material_uhae129.zip › relevant original data.xlsx]

## Sheet: Table1
Table 1 Statistical data on the area of diseased tea leaves
	OPR9-1-SODN/cm2	OPR9-1-ASODN/cm2
	0.3374	0.572
	0.7873	0.9848
	0.4358	0.6481
	0.3566	0.6206
	0.5392	0.9742
	0.4238	0.8095
	0.3899	0.7241
	OPR6-1-SODN/cm2	OPR6-1-ASODN/cm2
	0.3725	0.8589
	0.3671	0.7042
	0.5916	1.0452
	0.3179	0.5084
	0.7091	0.5597
	0.3014	1.2077
	0.0912	0.7422
	CsOPR6-1-CK/cm2	35S::CsOPR6-1/cm2
	0.4333	0.1156
	0.5026	0.1373
	0.4144	0.1339
	0.4231	0.4796
	0.6888	0.5234
	0.4143	0.2144
	CsOPRL-CK/cm2	35S::CsOPRL/cm2
	1.0123	1.7647
	0.6236	0.9743
	0.6457	0.8466
	0.4278	1.3076
	0.4852	1.3524
	0.5707	0.6017
	CsOPRL-SODN/cm2	CsOPRL-ASODN/cm2
	0.8835	0.1475
	0.7007	0.0176
	0.4739	0.0607
	0.6791	0.1729
	0.5467	0.1381
	0.7745	0.1135
	0.7082	0.0328
	0.5851	0.2722
	OPR9-1-CK/cm2	35S::CsOPR9-1/cm2
	0.4848	0.1929
	0.5156	0.282
	0.9051	0.3943
	0.3873	0.1666
	0.5922	0.5102
	0.5487	0.5072
	0.7162	0.675

## Sheet: Table2
Table 2 Detection data of JA and JA-ile in tea plant-1
	Response of JA			JA（ng/g)			Response of JA-ile			JA-ile（ng/g)
CsOPRL-SODN	211219	195932	196423	0.383548	0.356789	0.362173	238385	186338	218443	0.451933	0.353816	0.419517
CsOPRL-ASODN	237581	250985	256312	0.436309	0.461307	0.474164	211165	302484	336312	0.406219	0.58191	0.650456
	Response of JA			JA（ng/g)			Response of JA-ile			JA-ile（ng/g)
CK	168308	170837	195460	0.303238	0.312625	0.358794	130810	125099	133072	0.244357	0.240481	0.256281
35S::CsOPR9-1	231777	247847	228445	0.427705	0.458502	0.412871	280117	252823	273114	0.542973	0.488866	0.516832

## Sheet: Table3
Table 3 Detection data of JA and JA-ile in tea plant-2
	peak area of JA			JA（ng/g)			peak area of JA-ile			JA-ile（ng/g)
OPR9-1-SODN	109	138	202	0.71087	0.9	1.31739	170	161		0.0388043	0.03675	0
OPR9-1-ASODN	128	96	124	0.834783	0.626087	0.808696	34	29	29	0.00776087	0.00661957	0.00661957
	peak area of JA			JA（ng/g)			peak area of JA-ile			JA-ile（ng/g)
OPR6-1-SODN	187	155	186	1.21957	1.01087	1.21304	938	1195	1067	0.214109	0.272772	0.243554
OPR6-1-ASODN	64	49	78	0.417391	0.319565	0.508696	566	493	499	0.129196	0.112533	0.113902
	peak area of JA			JA（ng/g)			peak area of JA-ile			JA-ile（ng/g)
CK	62	118	185	0.404348	0.769565	1.20652	1393	990	1141	0.317967	0.225978	0.260446
35S::CsOPR6-1	309	306	283	2.01522	1.99565	1.84565	3413	3854	2816	0.779054	0.879717	0.642783
	peak area of JA			JA（ng/g)			peak area of JA-ile			JA-ile（ng/g)
CK	249	250	170	1.62391	1.63043	1.1087	1095	1277	1809	0.249946	0.291489	0.412924
35S::CsOPRL	88	145	142	0.573913	0.945652	0.926087	819	714	691	0.186946	0.162978	0.157728

## Sheet: Table4
Table 4 Detection data of JA and JA-ile in potato
	peak area of JA			JA(ng/g)
WT	198	188	197	1.2913	1.22609	1.28478
stoprl	326	400	376	2.12609	2.6087	2.45217
	peak area of JA-ile			JA-ile(ng/g)
WT	689	606	571	0.157272	0.138326	0.130337
stoprl	1446	1750	1638	0.330065	0.399457	0.373891

## Sheet: Table5
	Table 5 Physiological indicators of potato leaves
	length(cm)	width(cm)	width/length			length(cm)	width(cm)	width/length			length(cm)	width(cm)	width/length			length(cm)	width(cm)	width/length
WT	5.95	3.89	1.52956		stoprl1	5.31	4.2	1.26429		stoprl2	5.1	4.21	1.2114		stoprl3	5.1	4.21	1.2114
	5.87	3.66	1.60383			5.494	4.1	1.34			5.1832	4.18	1.24			5.343	4.11	1.3
	5.2392	3.54	1.48			4.588	3.7	1.24			5.166	4.2	1.23			4.8856	3.94	1.24
	4.712	3.04	1.55			5.2451	4.13	1.27			5.109	3.9	1.31			4.875	3.9	1.25
	5.1324	3.64	1.41			4.7311	3.91	1.21			4.8	3.75	1.28			5.24	4	1.31
	6.315	4.21	1.5			4.902	3.8	1.29			5.08	4	1.27			4.7311	3.91	1.21
	6.1722	3.81	1.62			5.6855	4.15	1.37			4.875	3.9	1.25			4.8732	3.93	1.24
	5.8706	3.94	1.49			4.309	3.1	1.39			4.44	3.7	1.2			4.6002	3.74	1.23
	6.3495	4.15	1.53			4.788	3.8	1.26			4.8856	3.94	1.24			4.9228	3.97	1.24
	6.0098	3.98	1.51			4.96	4	1.24			5.478	4.15	1.32			5.5074	4.11	1.34
	Leaf area（cm2)
	CK	stoprl1	stoprl2	stoprl3
	17.021	16.415	13.736	11.084
	16.865	15.443	13.867	16.324
	17.051	15.124	15.642	14.225
	16.475	16.411	14.558	15.326
	16.387	13.718	14.615	14.257
	15.644	14.332	13.985	13.655
	16.466	14.216	15.211	16.549
	17.114	15.611	16.322	16.325
	15.661	16.324	15.316	15.654
	16.943	13.213	14.251	15.623

## Sheet: Table 7
Table 6 Detection data of JA and JA-ile in Arabidopsis thaliana
	peak area of JA			JA(ng/g)			peak area of JA-ile			JA-ile(ng/g)
KZ	221	220	174	1.42888	1.42241	1.13232	340	496	335	0.0769397	0.112241	0.0763015
CsOPR9-1-OE-Line1	287	464	411	1.87174	3	2.66307	557	686	805	0.127141	0.155237	0.182559
CsOPR9-1-OE-Line2	445	396	373	2.85867	2.56034	2.42208	795	894	934	0.178747	0.202306	0.212273
CsOPR9-1-OE-Line3	461	348	481	2.97419	2.26464	3.09657	665	604	770	0.150161	0.13757	0.173498
CsOPRL-OE-Line1	263	237	248	1.69677	1.53896	1.61039	479	529	728	0.108161	0.120227	0.165455
CsOPRL-OE-Line2	218	385	236	1.41866	2.48387	1.53579	404	478	475	0.0920174	0.107935	0.108189
CsOPRL-OE-Line3	244	228	236	1.57759	1.47414	1.52586	458	557	459	0.103642	0.126045	0.103869
CsOPRL×CsOPR9-1 Line1	244	269	274	1.57759	1.73548	1.76774	420	397	487	0.0950431	0.0896452	0.109968
CsOPRL×CsOPR9-1 Line2	258	348	361	1.67896	2.24516	2.3141	373	428	425	0.0849566	0.0966452	0.0953526
CsOPRL×CsOPR9-1 Line3	237	312	266	1.53896	2	1.72727	407	409	432	0.0925	0.0917628	0.0981818

## Sheet: Table 8
Table 8 Measurement data of Arabidopsis root length
KZ(cm)	CsOPR9-1-OE				KZ	CsOPRL-OE				KZ	CsOPR9-1×CsOPRL
	Line1(cm)	Line2(cm)	Line3(cm)			Line1(cm)	Line2(cm)	Line3(cm)			Line1(cm)	Line2(cm)	Line3(cm)
4.3	2.5	3.8	3		3.9	3.2	5.1	3		4.7	4.4	3.4	4.2
5.4	4	4.2	3.4		3.9	4.7	3.2	5		3.1	4.9	4.5	4.1
4.9	3.2	3.2	3.1		3.9	3.8	4.4	4.5		4.8	4.3	4.3	4.6
3.7	2.9	3.9	2.8		3.9	3.4	4	3.6		4.5	4.9	4.4	4.7
3.3	4.5	2.5	3.8		4.4	3.7	3.8	3.7		4.6	4.5	3.5	4.1
4.2	4	3.5	3.6		3.8	4.5	3.9	4.2		4.8	5.2	3.9	3.8
4.1	3.8	2.3	3.5		3.2	4.8	3.6	4.9		3.9	3.4	3.1	3.9
4.8	3.7	3.5	3.5		4.3	4.7	4.3	4.5		6.3	4.4	4.1	4.9
4.6	3.5	3.5	3.6		4.1	4.7	4.5	3.7		4.9	5.5	4.9	3.8
5.5	3.5	3.2	2.8		4.4	5.7	4.1	4		5.1	4.8	3.9	3.9
4.8	3.4	4.1	3.7		3.3	4.2	4.1	4.1		4.8	4.2	3.6	3.9
4.4	3.9	3.5	2.7		4.4	3.8	3.9	3.7		3.6	4.3	3.5	4.9
3.8	3.2	3.7	3.9		4.8	4.5	3.2	4.8		4.8	4.9	4.8	3.8
3.6	3.5	2.4	2.6		4.4	4.1	5.6	4.5		3.5	5	3.8	2.9
4.7	3.3	3.2	3.8		3.9	3.9	4.3	4.2		4.5	4.6	3.9	4.3
4.3	3.4	3.9	3.6		3.5	4.2	4.8	4.5		4.8	4	4.3	3.5
5.1	4.1	3.9	4.3		3.2	4.3	4.6	3.8		5.8	4.7	4.2	3.9
4.5	3.8	2.7	3.6		4.9	4.1	4.7	4.7		4.1	3.8	4.5	4.1
4.9	3.6	2.5	3.2		4.5	5.8	3.5	4.6		5.7	3.9	3.8	4
