# Supplementary material for: Evolutionarily conserved 12-oxophytodienoate reductase trans-lncRNA pair affects disease resistance in tea (Camellia sinensis) via the jasmonic acid signaling pathway
Source: Hortic Res. 2024 May 6;11(7):uhae129. doi: 10.1093/hr/uhae129 (PMC11220176; doi:10.1093/hr/uhae129)
Supplement: Web_Material_uhae129 [file web_material_uhae129.zip › Supplementary tables-HR.xlsx]

## Sheet: TableS1
TableS1. lncRNA and target gene from tea plant genome data
lncRNA_class	distance	lncRNA	mRNA	lncRNA_chr	lncRNA_start	lncRNA_end	lncRNA_length	lncRNA_chain	mRNA_chr	mRNA_start	mRNA_end	mRNA_length	mRNA_chain	minimum_free_energy_of_RNAplex	Pearson_correlation	Spearman_correlation
tran	NA	LTCONS_00000059	MTCONS_00036185	Scaffold1001	367959	368411	453	.	Scaffold3537	1847404	1852021	2631	+	-172.08	1	1
tran	NA	LTCONS_00000059	MTCONS_00025831	Scaffold1001	367959	368411	453	.	Scaffold2594	367338	372959	3244	+	-187.83	1	1
tran	NA	LTCONS_00000059	MTCONS_00005109	Scaffold1001	367959	368411	453	.	Scaffold12505	121000	123451	1595	-	-207.24	1	1
tran	NA	LTCONS_00000059	MTCONS_00005108	Scaffold1001	367959	368411	453	.	Scaffold12505	121000	123451	1581	-	-209.48	-1	-1
tran	NA	LTCONS_00000059	MTCONS_00004346	Scaffold1001	367959	368411	453	.	Scaffold1200	2270450	2275539	3568	+	-218.41	-1	-1
tran	NA	LTCONS_00000066	TEA016846.1	Scaffold10041	3939	5098	1160	.	Scaffold1262	215290	225436	840	-	-1609.26	1	1
tran	NA	LTCONS_00000066	MTCONS_00018560	Scaffold10041	3939	5098	1160	.	Scaffold2077	518292	526140	1643	+	-1297.61	1	1
tran	NA	LTCONS_00000080	MTCONS_00048523	Scaffold10057	270219	270686	468	.	Scaffold5193	6087	12024	621	-	-790.4	1	1
tran	NA	LTCONS_00000080	MTCONS_00008342	Scaffold10057	270219	270686	468	.	Scaffold145	2424427	2424983	557	.	-777.4	1	1
tran	NA	LTCONS_00000086	TEA033504.1	Scaffold10058	85315	89476	277	-	Scaffold1662	290478	305014	3048	+	-172.08	-1	-1
tran	NA	LTCONS_00000086	TEA003717.1	Scaffold10058	85315	89476	277	-	Scaffold1697	50371	60969	1827	+	-163.96	1	1
tran	NA	LTCONS_00000086	MTCONS_00011943	Scaffold10058	85315	89476	277	-	Scaffold1662	290214	305549	3802	+	-166.63	1	1
tran	NA	LTCONS_00000142	MTCONS_00047076	Scaffold1007	1829851	1831820	403	-	Scaffold4911	149997	158188	3954	-	-235.53	1	1
tran	NA	LTCONS_00000150	TEA025489.1	Scaffold1007	26040	26351	312	.	Scaffold1164	1682092	1691464	2994	-	-178.08	-1	-1
tran	187767	LTCONS_00000154	TEA017867.1	Scaffold1007	733990	737480	3491	.	Scaffold1007	925246	928365	387	+	-408.21	-1	-1
tran	NA	LTCONS_00000198	MTCONS_00061201	Scaffold1011	278340	278724	385	+	Scaffold8597	16923	17465	543	.	-778.4	1	1
tran	NA	LTCONS_00000198	MTCONS_00060241	Scaffold1011	278340	278724	385	+	Scaffold8268	45549	46155	607	.	-752.9	1	1
tran	NA	LTCONS_00000198	MTCONS_00056451	Scaffold1011	278340	278724	385	+	Scaffold709	1518117	1518864	748	.	-795.4	1	1
tran	NA	LTCONS_00000198	MTCONS_00035848	Scaffold1011	278340	278724	385	+	Scaffold35	2700511	2701135	625	.	-783.8	1	1
tran	NA	LTCONS_00000198	MTCONS_00019651	Scaffold1011	278340	278724	385	+	Scaffold2140	25891	26366	476	.	-764.4	1	1
tran	NA	LTCONS_00000213	MTCONS_00062928	Scaffold1011	278340	289287	568	-	Scaffold914	769924	771258	1335	.	-369.46	1	1
tran	NA	LTCONS_00000213	MTCONS_00062132	Scaffold1011	278340	289287	568	-	Scaffold886	701194	702306	1113	.	-330.72	1	1
tran	NA	LTCONS_00000213	MTCONS_00061201	Scaffold1011	278340	289287	568	-	Scaffold8597	16923	17465	543	.	-279.93	1	1
tran	NA	LTCONS_00000213	MTCONS_00060241	Scaffold1011	278340	289287	568	-	Scaffold8268	45549	46155	607	.	-278.7	1	1
tran	NA	LTCONS_00000213	MTCONS_00056451	Scaffold1011	278340	289287	568	-	Scaffold709	1518117	1518864	748	.	-317.46	1	1
tran	NA	LTCONS_00000213	MTCONS_00040756	Scaffold1011	278340	289287	568	-	Scaffold404	875243	875931	689	.	-318.82	1	1
tran	NA	LTCONS_00000213	MTCONS_00035848	Scaffold1011	278340	289287	568	-	Scaffold35	2700511	2701135	625	.	-318.75	1	1
tran	NA	LTCONS_00000213	MTCONS_00019985	Scaffold1011	278340	289287	568	-	Scaffold2153	2282966	2284020	1055	.	-345.69	1	1
tran	NA	LTCONS_00000213	MTCONS_00019651	Scaffold1011	278340	289287	568	-	Scaffold2140	25891	26366	476	.	-254.82	1	1
tran	NA	LTCONS_00000232	TEA005987.1	Scaffold1011	118976	119509	534	.	Scaffold1631	1148647	1156020	1629	+	-347.63	1	1
tran	NA	LTCONS_00000232	MTCONS_00027320	Scaffold1011	118976	119509	534	.	Scaffold2727	317310	328328	2263	-	-274.75	1	1
tran	NA	LTCONS_00000233	MTCONS_00062927	Scaffold1011	291868	292575	708	.	Scaffold914	767388	768985	1598	.	-1203.1	1	1
tran	NA	LTCONS_00000233	MTCONS_00051192	Scaffold1011	291868	292575	708	.	Scaffold578	451286	452131	846	.	-1384.8	1	1
tran	NA	LTCONS_00000233	MTCONS_00049885	Scaffold1011	291868	292575	708	.	Scaffold5496	201854	202683	830	.	-1264.4	1	1
tran	NA	LTCONS_00000233	MTCONS_00046537	Scaffold1011	291868	292575	708	.	Scaffold4802	274204	275161	958	.	-372.88	1	1
tran	NA	LTCONS_00000233	MTCONS_00045296	Scaffold1011	291868	292575	708	.	Scaffold4581	92715	94461	1747	.	-1446	1	1
tran	NA	LTCONS_00000233	MTCONS_00044552	Scaffold1011	291868	292575	708	.	Scaffold4433	614963	616980	2018	.	-1500.4	1	1
tran	NA	LTCONS_00000233	MTCONS_00009304	Scaffold1011	291868	292575	708	.	Scaffold15009	9923	10484	562	.	-963.3	1	1
tran	NA	LTCONS_00000269	MTCONS_00055712	Scaffold1014	761390	761945	556	.	Scaffold684	439384	439857	474	.	-636.6	1	1
tran	NA	LTCONS_00000269	MTCONS_00042504	Scaffold1014	761390	761945	556	.	Scaffold4208	219857	220626	770	.	-1005.9	1	1
tran	NA	LTCONS_00000269	MTCONS_00037159	Scaffold1014	761390	761945	556	.	Scaffold3639	772901	773408	508	.	-873.6	1	1
tran	NA	LTCONS_00000269	MTCONS_00034353	Scaffold1014	761390	761945	556	.	Scaffold33521	865	1625	761	.	-958.3	1	1
tran	NA	LTCONS_00000269	MTCONS_00020052	Scaffold1014	761390	761945	556	.	Scaffold216	40685	41171	487	.	-898.8	1	1
tran	NA	LTCONS_00000272	TEA008378.1	Scaffold10140	2912	3443	532	.	Scaffold5490	580507	583756	1071	-	-275	1	1
tran	NA	LTCONS_00000272	MTCONS_00049865	Scaffold10140	2912	3443	532	.	Scaffold5490	580342	583973	1733	-	-282.02	-1	-1
tran	NA	LTCONS_00000299	MTCONS_00012257	Scaffold1018	199593	199798	206	.	Scaffold1682	91768	92479	712	.	-449.3	1	1
tran	NA	LTCONS_00000347	MTCONS_00044258	Scaffold1019	2333189	2343913	1713	-	Scaffold4398	78742	84160	3260	+	-694.94	1	1
tran	NA	LTCONS_00000347	MTCONS_00044257	Scaffold1019	2333189	2343913	1713	-	Scaffold4398	78742	84160	2202	+	-696.65	1	1
tran	NA	LTCONS_00000347	MTCONS_00044256	Scaffold1019	2333189	2343913	1713	-	Scaffold4398	78742	84160	2698	+	-694.08	1	1
tran	NA	LTCONS_00000347	MTCONS_00036258	Scaffold1019	2333189	2343913	1713	-	Scaffold354	488591	501550	1496	+	-633.68	1	1
tran	NA	LTCONS_00000347	MTCONS_00032866	Scaffold1019	2333189	2343913	1713	-	Scaffold3180	131137	152385	3117	+	-795.09	1	1
tran	NA	LTCONS_00000352	TEA024488.1	Scaffold1019	429689	430537	849	.	Scaffold1832	1217031	1221624	1773	-	-453.18	1	1
tran	NA	LTCONS_00000352	TEA022128.1	Scaffold1019	429689	430537	849	.	Scaffold3036	634639	642516	906	+	-399.78	1	1
tran	NA	LTCONS_00000352	TEA020381.1	Scaffold1019	429689	430537	849	.	Scaffold794	1054138	1054690	369	+	-194.39	1	1
tran	NA	LTCONS_00000353	MTCONS_00020031	Scaffold1019	1626269	1626730	462	.	Scaffold21554	3842	5539	1698	.	-1038.1	1	1
tran	NA	LTCONS_00000358	MTCONS_00044258	Scaffold1019	2344417	2345066	650	.	Scaffold4398	78742	84160	3260	+	-1071.82	-1	-1
tran	NA	LTCONS_00000358	MTCONS_00044257	Scaffold1019	2344417	2345066	650	.	Scaffold4398	78742	84160	2202	+	-899.24	-1	-1
tran	NA	LTCONS_00000358	MTCONS_00044256	Scaffold1019	2344417	2345066	650	.	Scaffold4398	78742	84160	2698	+	-1071.82	-1	-1
tran	NA	LTCONS_00000358	MTCONS_00036258	Scaffold1019	2344417	2345066	650	.	Scaffold354	488591	501550	1496	+	-727.89	-1	-1
tran	NA	LTCONS_00000358	MTCONS_00032866	Scaffold1019	2344417	2345066	650	.	Scaffold3180	131137	152385	3117	+	-984.59	-1	-1
tran	NA	LTCONS_00000358	MTCONS_00032865	Scaffold1019	2344417	2345066	650	.	Scaffold3180	131137	132537	698	+	-960.9	-1	-1
tran	NA	LTCONS_00000358	MTCONS_00001888	Scaffold1019	2344417	2345066	650	.	Scaffold1091	466056	470179	996	+	-982.87	-1	-1
tran	NA	LTCONS_00000364	MTCONS_00060620	Scaffold102	120632	121736	1105	.	Scaffold844	3916388	3940223	1170	-	-686.25	1	1
tran	NA	LTCONS_00000364	MTCONS_00043301	Scaffold102	120632	121736	1105	.	Scaffold4295	483091	484346	1256	.	-1498.6	1	1
tran	NA	LTCONS_00000364	MTCONS_00029166	Scaffold102	120632	121736	1105	.	Scaffold2848	178641	179771	1131	.	-2079.7	1	1
tran	NA	LTCONS_00000376	TEA015361.1	Scaffold10209	145983	153850	760	-	Scaffold7815	33391	45193	474	+	-202.15	1	1
tran	NA	LTCONS_00000415	MTCONS_00012008	Scaffold1024	104917	105196	280	.	Scaffold1667	953265	957837	1252	+	-292.61	1	1
tran	NA	LTCONS_00000447	TEA005543.1	Scaffold10253	3938	4646	709	.	Scaffold177	2617878	2635457	1641	-	-555.3	1	1
tran	NA	LTCONS_00000447	MTCONS_00032496	Scaffold10253	3938	4646	709	.	Scaffold3140	1413649	1422643	4860	-	-1305.9	1	1
tran	NA	LTCONS_00000447	MTCONS_00032495	Scaffold10253	3938	4646	709	.	Scaffold3140	1413649	1422636	4264	-	-1305.9	1	1
tran	NA	LTCONS_00000515	MTCONS_00030164	Scaffold1028	517834	518721	330	-	Scaffold2935	1267506	1300264	1769	-	-178.11	1	1
tran	NA	LTCONS_00000515	MTCONS_00013214	Scaffold1028	517834	518721	330	-	Scaffold1742	566958	583856	1481	-	-182.63	1	1
tran	NA	LTCONS_00000518	MTCONS_00037059	Scaffold1028	684773	692730	593	-	Scaffold3635	30744	36295	5552	+	-1062.1	1	1
tran	NA	LTCONS_00000519	MTCONS_00037059	Scaffold1028	684773	692730	593	-	Scaffold3635	30744	36295	5552	+	-1062.1	1	1
tran	NA	LTCONS_00000538	TEA025999.1	Scaffold1030	746794	759209	1103	+	Scaffold3457	711326	792893	5130	+	-543.93	-1	-1
tran	NA	LTCONS_00000538	MTCONS_00049830	Scaffold1030	746794	759209	1103	+	Scaffold5489	817587	868094	2786	+	-516.19	1	1
tran	NA	LTCONS_00000538	MTCONS_00049828	Scaffold1030	746794	759209	1103	+	Scaffold5489	817580	868541	2928	+	-516.19	1	1
tran	NA	LTCONS_00000538	MTCONS_00035262	Scaffold1030	746794	759209	1103	+	Scaffold3457	711246	792893	4289	+	-518.84	1	1
tran	NA	LTCONS_00000538	MTCONS_00035261	Scaffold1030	746794	759209	1103	+	Scaffold3457	711238	790832	4577	+	-518.84	1	1
tran	NA	LTCONS_00000539	TEA025999.1	Scaffold1030	752679	759209	1083	+	Scaffold3457	711326	792893	5130	+	-556.18	-1	-1
tran	NA	LTCONS_00000539	MTCONS_00049830	Scaffold1030	752679	759209	1083	+	Scaffold5489	817587	868094	2786	+	-505.65	1	1
tran	NA	LTCONS_00000539	MTCONS_00049828	Scaffold1030	752679	759209	1083	+	Scaffold5489	817580	868541	2928	+	-505.65	1	1
tran	NA	LTCONS_00000539	MTCONS_00049827	Scaffold1030	752679	759209	1083	+	Scaffold5489	817580	858372	3817	+	-505.65	1	1
tran	NA	LTCONS_00000539	MTCONS_00035262	Scaffold1030	752679	759209	1083	+	Scaffold3457	711246	792893	4289	+	-502.95	1	1
tran	NA	LTCONS_00000539	MTCONS_00035261	Scaffold1030	752679	759209	1083	+	Scaffold3457	711238	790832	4577	+	-502.95	1	1
tran	NA	LTCONS_00000548	TEA014901.1	Scaffold1030	1273701	1282947	1175	-	Scaffold7044	68100	77495	597	-	-298.48	1	1
tran	NA	LTCONS_00000550	TEA016015.1	Scaffold1030	1413680	1414647	968	-	Scaffold339	119933	127633	1155	+	-422.97	-1	-1
tran	NA	LTCONS_00000550	MTCONS_00059317	Scaffold1030	1413680	1414647	968	-	Scaffold7994	346547	352553	2467	+	-440.62	1	1
tran	NA	LTCONS_00000550	MTCONS_00059316	Scaffold1030	1413680	1414647	968	-	Scaffold7994	346547	349768	1348	+	-426.08	-1	-1
tran	NA	LTCONS_00000550	MTCONS_00059315	Scaffold1030	1413680	1414647	968	-	Scaffold7994	346547	349768	1374	+	-427.51	1	1
tran	NA	LTCONS_00000550	MTCONS_00059314	Scaffold1030	1413680	1414647	968	-	Scaffold7994	346540	369042	2278	+	-440.96	1	1
tran	NA	LTCONS_00000562	MTCONS_00062708	Scaffold1031	351479	356993	810	-	Scaffold907	178023	214122	562	-	-216.33	1	1
tran	NA	LTCONS_00000562	MTCONS_00024964	Scaffold1031	351479	356993	810	-	Scaffold2510	1008646	1021375	1924	-	-439.29	1	1
tran	NA	LTCONS_00000587	MTCONS_00062203	Scaffold1032	7646	8521	876	.	Scaffold89	1072990	1085077	3181	+	-1433.17	1	1
tran	NA	LTCONS_00000587	MTCONS_00033652	Scaffold1032	7646	8521	876	.	Scaffold3284	1194504	1197416	2913	.	-1529.6	1	1
tran	NA	LTCONS_00000587	MTCONS_00033136	Scaffold1032	7646	8521	876	.	Scaffold322	148861	161197	1485	-	-1465.68	1	1
tran	NA	LTCONS_00000613	MTCONS_00052797	Scaffold1039	659474	659849	376	+	Scaffold6102	208815	212603	1496	-	-154.4	-1	-1
tran	NA	LTCONS_00000659	MTCONS_00064097	Scaffold10391	20215	21337	1123	.	Scaffold9600	180468	187263	821	+	-346.96	1	1
tran	NA	LTCONS_00000659	MTCONS_00008475	Scaffold10391	20215	21337	1123	.	Scaffold1464	441202	444485	834	-	-369.74	1	1
tran	NA	LTCONS_00000681	MTCONS_00061031	Scaffold104	1229653	1230212	560	.	Scaffold856	223832	240083	2955	-	-274.68	1	1
tran	NA	LTCONS_00000681	MTCONS_00061030	Scaffold104	1229653	1230212	560	.	Scaffold856	223832	240083	3432	-	-289.11	1	1
tran	NA	LTCONS_00000694	TEA024228.1	Scaffold1040	316117	332474	2565	-	Scaffold4554	406173	407433	465	+	-226.62	-1	-1
tran	NA	LTCONS_00000694	TEA013284.1	Scaffold1040	316117	332474	2565	-	Scaffold178	1479812	1483069	615	+	-264.13	-1	-1
tran	NA	LTCONS_00000694	TEA000653.1	Scaffold1040	316117	332474	2565	-	Scaffold4401	846896	848703	468	-	-220.14	1	1
tran	NA	LTCONS_00000695	TEA024228.1	Scaffold1040	316117	332474	1942	-	Scaffold4554	406173	407433	465	+	-226.62	-1	-1
tran	NA	LTCONS_00000695	TEA013284.1	Scaffold1040	316117	332474	1942	-	Scaffold178	1479812	1483069	615	+	-264.13	-1	-1
tran	NA	LTCONS_00000695	TEA000653.1	Scaffold1040	316117	332474	1942	-	Scaffold4401	846896	848703	468	-	-232.15	1	1
tran	NA	LTCONS_00000702	MTCONS_00006176	Scaffold10404	5459	5763	305	.	Scaffold1309	895819	901350	1484	-	-163.8	-1	-1
tran	NA	LTCONS_00000755	MTCONS_00008466	Scaffold1044	162182	162687	427	+	Scaffold1464	39335	40633	1299	+	-295.91	-1	-1
tran	NA	LTCONS_00000829	MTCONS_00013068	Scaffold1045	541945	542269	325	.	Scaffold17256	19361	20515	1155	.	-638.9	1	1
tran	NA	LTCONS_00000938	MTCONS_00063902	Scaffold1048	2094068	2094568	501	.	Scaffold953	1034880	1043560	2232	+	-430.31	1	1
tran	NA	LTCONS_00000938	MTCONS_00049978	Scaffold1048	2094068	2094568	501	.	Scaffold5528	159176	173833	1328	-	-520.6	1	1
tran	NA	LTCONS_00000938	MTCONS_00020915	Scaffold1048	2094068	2094568	501	.	Scaffold2230	429659	434633	1075	+	-527.61	1	1
tran	NA	LTCONS_00000994	TEA026373.1	Scaffold105	88949	89407	459	.	Scaffold12	1689250	1695800	1518	+	-435.26	1	1
tran	NA	LTCONS_00000994	TEA014552.1	Scaffold105	88949	89407	459	.	Scaffold2731	1890198	1897199	882	+	-307.06	1	1
tran	NA	LTCONS_00000994	TEA001309.1	Scaffold105	88949	89407	459	.	Scaffold2877	10782	13287	621	+	-387.26	1	1
tran	NA	LTCONS_00000994	MTCONS_00055373	Scaffold105	88949	89407	459	.	Scaffold6751	755180	766718	1753	+	-251.8	1	1
tran	NA	LTCONS_00000994	MTCONS_00017995	Scaffold105	88949	89407	459	.	Scaffold2039	1338016	1339962	1741	+	-557.67	1	1
tran	NA	LTCONS_00000994	MTCONS_00017994	Scaffold105	88949	89407	459	.	Scaffold2039	1338016	1339962	1683	+	-557.67	1	1
tran	NA	LTCONS_00001018	TEA030493.1	Scaffold10509	160908	194815	2894	-	Scaffold1385	268746	272355	1155	-	-598.32	1	1
tran	NA	LTCONS_00001018	TEA020486.1	Scaffold10509	160908	194815	2894	-	Scaffold2037	385738	405176	1557	-	-794.29	1	1
tran	NA	LTCONS_00001039	TEA026566.1	Scaffold1051	251869	256059	4077	-	Scaffold2843	129730	131218	474	-	-277	1	1
tran	NA	LTCONS_00001039	MTCONS_00059085	Scaffold1051	251869	256059	4077	-	Scaffold790	419055	428783	9729	.	-2160.76	1	1
tran	NA	LTCONS_00001052	MTCONS_00045253	Scaffold1051	210220	210426	207	.	Scaffold4574	1065	2094	1030	.	-133.63	1	1
tran	NA	LTCONS_00001052	MTCONS_00001739	Scaffold1051	210220	210426	207	.	Scaffold108	14283	15416	1134	.	-139.75	-1	-1
tran	NA	LTCONS_00001056	MTCONS_00064109	Scaffold1051	1375487	1375953	467	.	Scaffold962	164734	185303	3147	+	-267.34	1	1
tran	NA	LTCONS_00001070	TEA025501.1	Scaffold1053	976035	976345	311	+	Scaffold64	154126	169616	1767	+	-166.89	1	1
tran	NA	LTCONS_00001070	TEA017089.1	Scaffold1053	976035	976345	311	+	Scaffold859	1310917	1313870	867	-	-143.8	-1	-1
tran	NA	LTCONS_00001070	MTCONS_00061174	Scaffold1053	976035	976345	311	+	Scaffold859	1310508	1314026	1396	-	-167.29	-1	-1
tran	NA	LTCONS_00001070	MTCONS_00061173	Scaffold1053	976035	976345	311	+	Scaffold859	1310508	1314008	1426	-	-167.29	1	1
tran	NA	LTCONS_00001070	MTCONS_00053884	Scaffold1053	976035	976345	311	+	Scaffold64	153963	169878	2156	+	-170.4	-1	-1
tran	NA	LTCONS_00001071	TEA032174.1	Scaffold1053	1049916	1054037	730	+	Scaffold1316	458300	466522	693	-	-291.93	1	1
tran	NA	LTCONS_00001080	TEA018915.1	Scaffold1053	971200	975282	782	-	Scaffold89	759901	761735	1113	-	-368.32	-1	-1
tran	NA	LTCONS_00001080	TEA000423.1	Scaffold1053	971200	975282	782	-	Scaffold1241	685950	688926	1092	-	-366.96	-1	-1
tran	NA	LTCONS_00001080	MTCONS_00062223	Scaffold1053	971200	975282	782	-	Scaffold89	759228	762766	2365	-	-400.15	-1	-1
tran	NA	LTCONS_00001139	TEA027905.1	Scaffold1056	1417	2245	829	.	Scaffold1659	672623	693024	372	+	-277.96	1	1
tran	NA	LTCONS_00001156	TEA020933.1	Scaffold1059	1207993	1209207	1013	+	Scaffold2490	78655	80232	1578	-	-769.77	-1	-1
tran	NA	LTCONS_00001156	TEA018589.1	Scaffold1059	1207993	1209207	1013	+	Scaffold861	593122	593676	555	-	-590.42	-1	-1
tran	NA	LTCONS_00001183	MTCONS_00034743	Scaffold1059	774523	779349	992	-	Scaffold3390	238113	241642	1855	+	-456.53	1	1
tran	NA	LTCONS_00001199	TEA002803.1	Scaffold1059	3236	3586	351	.	Scaffold509	326513	327845	618	-	-160.06	1	1
tran	NA	LTCONS_00001199	MTCONS_00048078	Scaffold1059	3236	3586	351	.	Scaffold509	315949	327888	2350	-	-173.36	-1	-1
tran	NA	LTCONS_00001199	MTCONS_00048077	Scaffold1059	3236	3586	351	.	Scaffold509	315949	327888	2340	-	-175.17	1	1
tran	NA	LTCONS_00001240	MTCONS_00020782	Scaffold106	696121	696359	239	.	Scaffold2219	77450	77650	201	.	-379.7	1	1
tran	NA	LTCONS_00001241	TEA008815.1	Scaffold1060	84490	85417	626	+	Scaffold3436	891303	892520	1218	-	-271.91	1	1
tran	NA	LTCONS_00001241	TEA004307.1	Scaffold1060	84490	85417	626	+	Scaffold2322	922590	923816	1227	+	-278.78	1	1
tran	NA	LTCONS_00001241	MTCONS_00039574	Scaffold1060	84490	85417	626	+	Scaffold3913	177217	178462	1246	.	-271.13	1	1
tran	NA	LTCONS_00001241	MTCONS_00022370	Scaffold1060	84490	85417	626	+	Scaffold2322	854210	855852	1643	+	-285.4	1	1
tran	NA	LTCONS_00001241	MTCONS_00022369	Scaffold1060	84490	85417	626	+	Scaffold2322	854209	865660	2128	+	-285.4	1	1
tran	NA	LTCONS_00001243	TEA029962.1	Scaffold1060	88624	91962	1865	+	Scaffold4086	413009	417045	381	-	-201.44	1	1
tran	NA	LTCONS_00001243	TEA029871.1	Scaffold1060	88624	91962	1865	+	Scaffold661	2894273	2898989	570	-	-297.89	1	1
tran	NA	LTCONS_00001266	MTCONS_00055210	Scaffold10603	236269	237715	527	-	Scaffold671	37072	43350	1370	+	-259.12	1	1
tran	NA	LTCONS_00001275	MTCONS_00055618	Scaffold10603	154261	154677	417	.	Scaffold681	929956	930581	626	.	-842.4	1	1
tran	NA	LTCONS_00001275	MTCONS_00006610	Scaffold10603	154261	154677	417	.	Scaffold1341	419001	419583	583	.	-837.1	1	1
tran	NA	LTCONS_00001304	MTCONS_00024110	Scaffold1065	1785094	1785319	226	+	Scaffold2445	569552	590984	2345	+	-89.49	1	1
tran	NA	LTCONS_00001304	MTCONS_00024109	Scaffold1065	1785094	1785319	226	+	Scaffold2445	569552	579447	1094	+	-89.49	-1	-1
tran	NA	LTCONS_00001304	MTCONS_00016356	Scaffold1065	1785094	1785319	226	+	Scaffold1916	829935	834155	2018	+	-91.11	1	1
tran	NA	LTCONS_00001318	MTCONS_00028053	Scaffold1065	1680298	1681181	884	.	Scaffold2774	80045	83844	3800	.	-1253.53	1	1
tran	NA	LTCONS_00001341	TEA032188.1	Scaffold1067	86955	88612	476	+	Scaffold491	985515	988758	2082	+	-532.21	1	1
tran	NA	LTCONS_00001364	MTCONS_00015232	Scaffold1067	1253849	1254697	849	+	Scaffold1845	216654	221154	1276	-	-311.57	1	1
tran	NA	LTCONS_00001388	MTCONS_00038251	Scaffold1067	1192309	1193180	775	-	Scaffold3740	1163643	1190177	6784	+	-391.75	1	1
tran	NA	LTCONS_00001388	MTCONS_00038249	Scaffold1067	1192309	1193180	775	-	Scaffold3740	1163643	1185196	5641	+	-359.56	1	1
tran	NA	LTCONS_00001419	MTCONS_00026108	Scaffold10722	37079	39781	862	-	Scaffold261	388850	443116	1121	-	-375.89	-1	-1
tran	NA	LTCONS_00001432	MTCONS_00024790	Scaffold10723	4369	5730	1362	.	Scaffold25096	14414	32185	1281	+	-532.75	1	1
tran	NA	LTCONS_00001452	TEA013732.1	Scaffold1073	349299	350559	1261	.	Scaffold747	246419	258967	1380	-	-1126.9	1	1
tran	NA	LTCONS_00001453	TEA005196.1	Scaffold1073	563016	563345	330	.	Scaffold16544	616222	617271	636	+	-182.43	1	1
tran	NA	LTCONS_00001541	MTCONS_00046561	Scaffold1076	3484656	3485156	501	+	Scaffold481	436463	462765	2333	+	-266.21	1	1
tran	NA	LTCONS_00001541	MTCONS_00046560	Scaffold1076	3484656	3485156	501	+	Scaffold481	436214	461412	1917	+	-268.9	1	1
tran	NA	LTCONS_00001619	TEA026191.1	Scaffold1077	1562786	1565343	542	+	Scaffold5204	316352	317991	1029	+	-233.51	-1	-1
tran	NA	LTCONS_00001619	TEA026181.1	Scaffold1077	1562786	1565343	542	+	Scaffold5204	319551	320534	984	+	-229.65	-1	-1
tran	NA	LTCONS_00001636	TEA033018.1	Scaffold1077	440581	445990	407	-	Scaffold3440	223238	228227	912	-	-578.62	1	1
tran	NA	LTCONS_00001636	TEA001316.1	Scaffold1077	440581	445990	407	-	Scaffold1567	121746	122141	396	-	-651	1	1
tran	NA	LTCONS_00001666	TEA031034.1	Scaffold1077	1617764	1618006	243	.	Scaffold605	1353194	1354495	1302	+	-450.5	-1	-1
tran	NA	LTCONS_00001666	TEA022319.1	Scaffold1077	1617764	1618006	243	.	Scaffold9593	448735	449973	1239	+	-294.8	-1	-1
tran	NA	LTCONS_00001666	TEA012496.1	Scaffold1077	1617764	1618006	243	.	Scaffold309	729399	730700	1302	-	-460	-1	-1
tran	NA	LTCONS_00001666	TEA004633.1	Scaffold1077	1617764	1618006	243	.	Scaffold1821	89456	90757	1302	+	-488.6	-1	-1
tran	NA	LTCONS_00001666	MTCONS_00014816	Scaffold1077	1617764	1618006	243	.	Scaffold1821	89242	90949	1518	+	-488.6	-1	-1
tran	NA	LTCONS_00001672	TEA030083.1	Scaffold1078	63649	66109	756	-	Scaffold1128	1317756	1321827	3996	-	-391.53	1	1
tran	NA	LTCONS_00001672	TEA005695.1	Scaffold1078	63649	66109	756	-	Scaffold11524	131336	133754	2253	-	-381.99	1	1
tran	NA	LTCONS_00001672	MTCONS_00046608	Scaffold1078	63649	66109	756	-	Scaffold482	590667	592944	2278	+	-388.8	1	1
tran	NA	LTCONS_00001672	MTCONS_00045599	Scaffold1078	63649	66109	756	-	Scaffold463	1096038	1105140	4030	+	-400.53	1	1
tran	NA	LTCONS_00001672	MTCONS_00035234	Scaffold1078	63649	66109	756	-	Scaffold3453	604629	623798	4835	-	-387.61	1	1
tran	NA	LTCONS_00001740	MTCONS_00005057	Scaffold108	16523	17159	637	.	Scaffold12502	500694	509657	7503	+	-382.43	-1	-1
tran	NA	LTCONS_00001768	TEA031506.1	Scaffold10817	197403	197916	514	-	Scaffold932	2186776	2198951	372	-	-190.07	1	1
tran	NA	LTCONS_00001769	TEA031506.1	Scaffold10817	212190	226571	520	-	Scaffold932	2186776	2198951	372	-	-188.04	1	1
tran	NA	LTCONS_00001809	TEA000263.1	Scaffold1085	873946	884828	226	-	Scaffold3876	514454	516879	717	-	-114.78	-1	-1
tran	NA	LTCONS_00001844	TEA007888.1	Scaffold1085	1324569	1325185	617	.	Scaffold4362	529938	536010	2889	-	-1035.68	1	1
tran	NA	LTCONS_00001844	MTCONS_00008711	Scaffold1085	1324569	1325185	617	.	Scaffold1471	54930	81605	3702	+	-1066.97	1	1
tran	NA	LTCONS_00001859	MTCONS_00053406	Scaffold1085	4053472	4056390	2919	.	Scaffold626	789355	800890	5248	+	-1579.08	1	1
tran	NA	LTCONS_00001860	TEA032263.1	Scaffold10853	3881	4122	242	.	Scaffold2291	572427	573710	648	+	-131.89	-1	-1
tran	NA	LTCONS_00001860	TEA016791.1	Scaffold10853	3881	4122	242	.	Scaffold2704	457154	459869	627	-	-137.8	1	1
tran	NA	LTCONS_00001862	TEA032263.1	Scaffold10853	7428	7706	279	.	Scaffold2291	572427	573710	648	+	-289.81	-1	-1
tran	NA	LTCONS_00001862	TEA016791.1	Scaffold10853	7428	7706	279	.	Scaffold2704	457154	459869	627	-	-298.24	1	1
tran	NA	LTCONS_00001868	MTCONS_00048844	Scaffold10863	168988	169757	770	.	Scaffold5271	55771	56619	849	.	-999.2	-1	-1
tran	NA	LTCONS_00001868	MTCONS_00045119	Scaffold10863	168988	169757	770	.	Scaffold4541	466044	466914	871	.	-1319.2	-1	-1
tran	NA	LTCONS_00001868	MTCONS_00044280	Scaffold10863	168988	169757	770	.	Scaffold4400	576923	577247	325	.	-680.8	-1	-1
tran	NA	LTCONS_00001868	MTCONS_00038718	Scaffold10863	168988	169757	770	.	Scaffold3805	18037	18323	287	.	-552	-1	-1
tran	NA	LTCONS_00001868	MTCONS_00031573	Scaffold10863	168988	169757	770	.	Scaffold3040	223854	224246	393	.	-697.3	1	1
tran	NA	LTCONS_00001868	MTCONS_00024798	Scaffold10863	168988	169757	770	.	Scaffold25096	139044	139482	439	.	-611.9	-1	-1
tran	NA	LTCONS_00001868	MTCONS_00019653	Scaffold10863	168988	169757	770	.	Scaffold2140	29719	30589	871	.	-1266.55	-1	-1
tran	NA	LTCONS_00001868	MTCONS_00011451	Scaffold10863	168988	169757	770	.	Scaffold1626	2384176	2384601	426	.	-654.6	-1	-1
tran	NA	LTCONS_00001868	MTCONS_00010750	Scaffold10863	168988	169757	770	.	Scaffold1591	1405907	1406322	416	.	-778.6	1	1
tran	NA	LTCONS_00001883	TEA032383.1	Scaffold109	232888	233097	210	.	Scaffold2670	475423	480980	1911	-	-145.33	1	1
tran	NA	LTCONS_00001883	TEA023596.1	Scaffold109	232888	233097	210	.	Scaffold497	1390759	1392047	1158	+	-147.28	1	1
tran	NA	LTCONS_00001883	TEA019869.1	Scaffold109	232888	233097	210	.	Scaffold660	265351	266379	1029	-	-159.3	1	1
tran	NA	LTCONS_00001883	TEA012568.1	Scaffold109	232888	233097	210	.	Scaffold6640	6440	10661	1638	+	-134.29	1	1
tran	NA	LTCONS_00001883	TEA012335.1	Scaffold109	232888	233097	210	.	Scaffold4291	262628	282077	1917	+	-148.23	-1	-1
tran	NA	LTCONS_00001883	TEA006098.1	Scaffold109	232888	233097	210	.	Scaffold3013	1329066	1346617	2061	+	-127.47	-1	-1
tran	NA	LTCONS_00001883	MTCONS_00056768	Scaffold109	232888	233097	210	.	Scaffold717	1881983	1913028	3162	-	-140.26	1	1
tran	NA	LTCONS_00001883	MTCONS_00056767	Scaffold109	232888	233097	210	.	Scaffold717	1881983	1902733	3100	-	-140.26	-1	-1
tran	NA	LTCONS_00001883	MTCONS_00046360	Scaffold109	232888	233097	210	.	Scaffold478	147156	165701	4839	-	-138.52	1	1
tran	NA	LTCONS_00001993	MTCONS_00000650	Scaffold1093	426116	426570	455	.	Scaffold1039	1578793	1582451	3659	.	-502.72	-1	-1
tran	13128	LTCONS_00001995	TEA020114.1	Scaffold1093	436213	437336	1124	.	Scaffold1093	418419	423086	1041	-	-408.73	1	1
tran	NA	LTCONS_00002008	MTCONS_00010817	Scaffold1094	1215758	1216178	421	-	Scaffold1593	693310	718378	1878	-	-502.01	1	1
tran	NA	LTCONS_00002072	MTCONS_00002530	Scaffold1099	100450	100846	397	.	Scaffold1125	127314	141758	3726	-	-217.63	1	1
tran	NA	LTCONS_00002084	TEA030199.1	Scaffold110	137685	139065	235	+	Scaffold877	2282820	2294336	1344	-	-116.03	1	1
tran	NA	LTCONS_00002084	TEA023160.1	Scaffold110	137685	139065	235	+	Scaffold2616	304745	308204	621	+	-115.26	1	1
tran	NA	LTCONS_00002084	TEA022858.1	Scaffold110	137685	139065	235	+	Scaffold981	1212451	1218670	987	-	-125.86	1	1
tran	NA	LTCONS_00002084	TEA016900.1	Scaffold110	137685	139065	235	+	Scaffold3346	1414264	1427281	2067	-	-125.03	1	1
tran	NA	LTCONS_00002084	MTCONS_00052396	Scaffold110	137685	139065	235	+	Scaffold604	1884077	1890136	2888	-	-116.25	1	1
tran	94602	LTCONS_00002176	MTCONS_00002198	Scaffold1100	1557120	1559470	579	-	Scaffold1100	1654071	1654552	482	.	-195.83	-1	-1
tran	NA	LTCONS_00002190	TEA024682.1	Scaffold1100	2437916	2438523	516	-	Scaffold4017	111299	119111	753	-	-279.46	1	1
tran	NA	LTCONS_00002190	TEA024627.1	Scaffold1100	2437916	2438523	516	-	Scaffold656	187561	199996	2919	+	-299.64	1	1
tran	NA	LTCONS_00002190	TEA024445.1	Scaffold1100	2437916	2438523	516	-	Scaffold641	202752	214120	2355	-	-273.26	1	1
tran	NA	LTCONS_00002190	TEA023673.1	Scaffold1100	2437916	2438523	516	-	Scaffold2240	337852	343370	912	+	-292.85	1	1
tran	NA	LTCONS_00002190	TEA018425.1	Scaffold1100	2437916	2438523	516	-	Scaffold2844	1102089	1114814	1278	+	-286.82	1	1
tran	NA	LTCONS_00002190	TEA009708.1	Scaffold1100	2437916	2438523	516	-	Scaffold2417	725843	741673	1917	+	-296.01	1	1
tran	NA	LTCONS_00002190	TEA005813.1	Scaffold1100	2437916	2438523	516	-	Scaffold1393	1614223	1627437	1095	-	-324.34	1	1
tran	NA	LTCONS_00002190	TEA000420.1	Scaffold1100	2437916	2438523	516	-	Scaffold1241	237449	239660	1164	-	-297.57	1	1
tran	NA	LTCONS_00002190	MTCONS_00055118	Scaffold1100	2437916	2438523	516	-	Scaffold670	364034	371959	3322	-	-287	1	1
tran	NA	LTCONS_00002190	MTCONS_00055117	Scaffold1100	2437916	2438523	516	-	Scaffold670	284096	296164	3099	-	-312.74	1	1
tran	NA	LTCONS_00002190	MTCONS_00053978	Scaffold1100	2437916	2438523	516	-	Scaffold641	202752	214937	3478	-	-284.62	1	1
tran	NA	LTCONS_00002196	TEA032815.1	Scaffold1100	1544340	1544813	474	.	Scaffold1196	390612	406916	3186	-	-292.48	-1	-1
tran	NA	LTCONS_00002197	TEA031364.1	Scaffold1100	1548128	1548816	689	.	Scaffold3061	26905	32649	3684	-	-355.05	1	1
tran	NA	LTCONS_00002268	MTCONS_00019473	Scaffold1104	1064330	1065116	787	.	Scaffold2133	453725	479690	1441	-	-885.77	-1	-1
tran	NA	LTCONS_00002293	MTCONS_00047464	Scaffold1105	260611	260845	235	.	Scaffold497	682440	682745	306	.	-490.6	1	1
tran	NA	LTCONS_00002300	TEA026638.1	Scaffold11054	13057	13573	343	-	Scaffold1671	1885705	1907642	3870	-	-179.02	1	1
tran	NA	LTCONS_00002300	MTCONS_00013131	Scaffold11054	13057	13573	343	-	Scaffold1738	60539	81826	3744	+	-185.22	1	1
tran	NA	LTCONS_00002300	MTCONS_00013129	Scaffold11054	13057	13573	343	-	Scaffold1738	60372	66434	2422	+	-185.22	-1	-1
tran	NA	LTCONS_00002317	MTCONS_00025031	Scaffold1107	1395013	1395397	202	+	Scaffold2518	80749	87840	4445	+	-121.77	1	1
tran	NA	LTCONS_00002406	TEA009590.1	Scaffold11114	547303	547811	509	.	Scaffold1291	1605184	1607477	1161	-	-225.91	-1	-1
tran	NA	LTCONS_00002419	TEA011449.1	Scaffold11129	126839	128193	1355	-	Scaffold1911	756782	764730	651	-	-323.09	-1	-1
tran	NA	LTCONS_00002456	MTCONS_00060181	Scaffold11162	134510	137802	735	+	Scaffold8238	390742	396936	2633	+	-335.08	1	1
tran	NA	LTCONS_00002456	MTCONS_00060179	Scaffold11162	134510	137802	735	+	Scaffold8238	384880	396936	2328	+	-343.02	1	1
tran	NA	LTCONS_00002456	MTCONS_00053750	Scaffold11162	134510	137802	735	+	Scaffold6353	279398	286392	2054	-	-372.17	-1	-1
tran	NA	LTCONS_00002456	MTCONS_00053749	Scaffold11162	134510	137802	735	+	Scaffold6353	279398	286392	1994	-	-372.17	1	1
tran	NA	LTCONS_00002456	MTCONS_00053748	Scaffold11162	134510	137802	735	+	Scaffold6353	279398	286379	2051	-	-372.17	1	1
tran	NA	LTCONS_00002456	MTCONS_00039634	Scaffold11162	134510	137802	735	+	Scaffold3918	1377815	1383805	3467	-	-351.64	1	1
tran	NA	LTCONS_00002456	MTCONS_00033296	Scaffold11162	134510	137802	735	+	Scaffold3245	1457903	1528377	2563	+	-392.12	1	1
tran	NA	LTCONS_00002456	MTCONS_00025317	Scaffold11162	134510	137802	735	+	Scaffold2547	426037	431318	1474	-	-441.44	1	1
tran	NA	LTCONS_00002456	MTCONS_00022895	Scaffold11162	134510	137802	735	+	Scaffold2360	1501633	1512607	1640	+	-291.98	1	1
tran	NA	LTCONS_00002456	MTCONS_00020580	Scaffold11162	134510	137802	735	+	Scaffold220	940603	943073	1150	-	-284.97	1	1
tran	NA	LTCONS_00002456	MTCONS_00016762	Scaffold11162	134510	137802	735	+	Scaffold194	1411913	1418019	1173	-	-389.06	1	1
tran	NA	LTCONS_00002456	MTCONS_00012028	Scaffold11162	134510	137802	735	+	Scaffold1667	525694	527011	1318	.	-524.22	1	1
tran	NA	LTCONS_00002456	MTCONS_00011460	Scaffold11162	134510	137802	735	+	Scaffold1627	349421	381071	8308	+	-368.03	1	1
tran	NA	LTCONS_00002456	MTCONS_00007924	Scaffold11162	134510	137802	735	+	Scaffold1428	101186	104624	1413	+	-392.67	1	1
tran	NA	LTCONS_00002456	MTCONS_00007045	Scaffold11162	134510	137802	735	+	Scaffold1366	439404	461729	2252	+	-464	1	1
tran	NA	LTCONS_00002456	MTCONS_00007044	Scaffold11162	134510	137802	735	+	Scaffold1366	439404	461729	2252	+	-464	1	1
tran	NA	LTCONS_00002456	MTCONS_00002567	Scaffold11162	134510	137802	735	+	Scaffold1128	267441	273111	1480	+	-430	1	1
tran	NA	LTCONS_00002456	MTCONS_00002566	Scaffold11162	134510	137802	735	+	Scaffold1128	267441	273111	1480	+	-430	1	1
tran	NA	LTCONS_00002456	MTCONS_00000341	Scaffold11162	134510	137802	735	+	Scaffold1019	1943395	1951083	2190	-	-349.83	1	1
tran	NA	LTCONS_00002509	TEA031093.1	Scaffold11249	436	2754	2319	+	Scaffold3765	126509	128737	2229	-	-3298.87	1	1
tran	NA	LTCONS_00002509	TEA026125.1	Scaffold11249	436	2754	2319	+	Scaffold966	1837376	1841788	2412	+	-3263.25	1	1
tran	NA	LTCONS_00002509	TEA009130.1	Scaffold11249	436	2754	2319	+	Scaffold7452	561065	563014	1950	+	-1280.55	1	1
tran	NA	LTCONS_00002509	MTCONS_00064196	Scaffold11249	436	2754	2319	+	Scaffold966	1834593	1842216	5833	+	-3587.46	1	1
tran	NA	LTCONS_00002509	MTCONS_00057101	Scaffold11249	436	2754	2319	+	Scaffold7261	290610	298738	6072	+	-3620.43	1	1
tran	NA	LTCONS_00002509	MTCONS_00043474	Scaffold11249	436	2754	2319	+	Scaffold4311	1053861	1060009	3284	-	-3525.8	1	1
tran	NA	LTCONS_00002509	MTCONS_00027551	Scaffold11249	436	2754	2319	+	Scaffold2733	1039654	1072510	4611	-	-3508.27	1	1
tran	NA	LTCONS_00002509	MTCONS_00027545	Scaffold11249	436	2754	2319	+	Scaffold2733	825864	881626	6484	-	-3254.8	1	1
tran	NA	LTCONS_00002510	TEA031093.1	Scaffold11249	2929	4138	1210	.	Scaffold3765	126509	128737	2229	-	-1983.8	1	1
tran	NA	LTCONS_00002510	TEA026125.1	Scaffold11249	2929	4138	1210	.	Scaffold966	1837376	1841788	2412	+	-2072.46	1	1
tran	NA	LTCONS_00002510	MTCONS_00064196	Scaffold11249	2929	4138	1210	.	Scaffold966	1834593	1842216	5833	+	-2188.22	1	1
tran	NA	LTCONS_00002510	MTCONS_00057101	Scaffold11249	2929	4138	1210	.	Scaffold7261	290610	298738	6072	+	-2113.24	1	1
tran	NA	LTCONS_00002510	MTCONS_00043474	Scaffold11249	2929	4138	1210	.	Scaffold4311	1053861	1060009	3284	-	-2157.7	1	1
tran	NA	LTCONS_00002510	MTCONS_00027551	Scaffold11249	2929	4138	1210	.	Scaffold2733	1039654	1072510	4611	-	-2053.13	1	1
tran	NA	LTCONS_00002510	MTCONS_00027545	Scaffold11249	2929	4138	1210	.	Scaffold2733	825864	881626	6484	-	-1863.89	1	1
tran	151020	LTCONS_00002535	TEA021971.1	Scaffold1125	427406	436793	4190	-	Scaffold1125	272183	276387	1647	-	-782.85	1	1
tran	22649	LTCONS_00002535	TEA021957.1	Scaffold1125	427406	436793	4190	-	Scaffold1125	459441	466054	948	-	-484.4	-1	-1
tran	145046	LTCONS_00002535	MTCONS_00002533	Scaffold1125	427406	436793	4190	-	Scaffold1125	271400	282361	2441	-	-1064.37	1	1
tran	NA	LTCONS_00002546	MTCONS_00007505	Scaffold1125	381599	387382	5784	.	Scaffold1393	263237	265374	2138	-	-984.08	1	1
tran	NA	LTCONS_00002554	TEA026967.1	Scaffold11257	160024	163504	501	-	Scaffold13595	434185	435629	438	+	-163.66	1	1
tran	NA	LTCONS_00002554	MTCONS_00006908	Scaffold11257	160024	163504	501	-	Scaffold13595	434086	437713	741	+	-210.08	1	1
tran	NA	LTCONS_00002595	MTCONS_00055196	Scaffold1128	2007378	2007727	350	+	Scaffold6709	76591	117821	1608	-	-202.85	1	1
tran	NA	LTCONS_00002595	MTCONS_00055195	Scaffold1128	2007378	2007727	350	+	Scaffold6709	76591	117821	1542	-	-202.85	1	1
tran	NA	LTCONS_00002641	MTCONS_00043219	Scaffold1128	3266228	3279245	2422	-	Scaffold4289	613805	614230	426	.	-368.4	1	1
tran	NA	LTCONS_00002641	MTCONS_00028098	Scaffold1128	3266228	3279245	2422	-	Scaffold2776	953	2236	1284	.	-2247.1	1	1
tran	NA	LTCONS_00002641	MTCONS_00027552	Scaffold1128	3266228	3279245	2422	-	Scaffold2733	369794	370663	870	.	-1733	1	1
tran	NA	LTCONS_00002649	MTCONS_00054141	Scaffold1128	3259361	3259800	440	.	Scaffold65	1849163	1850493	1331	.	-839.3	1	1
tran	NA	LTCONS_00002650	TEA029461.1	Scaffold1128	3260140	3260768	629	.	Scaffold807	745809	762076	1872	-	-677.67	1	1
tran	NA	LTCONS_00002673	TEA005987.1	Scaffold113	484371	484976	606	.	Scaffold1631	1148647	1156020	1629	+	-387.43	1	1
tran	NA	LTCONS_00002673	TEA002090.1	Scaffold113	484371	484976	606	.	Scaffold754	1659588	1659971	384	+	-415.67	-1	-1
tran	NA	LTCONS_00002698	MTCONS_00031731	Scaffold1132	170848	171395	548	.	Scaffold305	2570233	2571755	1523	.	-1051.1	1	1
tran	NA	LTCONS_00002698	MTCONS_00018472	Scaffold1132	170848	171395	548	.	Scaffold2067	1383274	1384811	1538	.	-854.3	1	1
tran	NA	LTCONS_00002721	MTCONS_00061066	Scaffold1133	228635	233146	4512	-	Scaffold856	480073	486559	6487	.	-3855.07	1	1
tran	NA	LTCONS_00002753	MTCONS_00062928	Scaffold1133	233346	234189	844	.	Scaffold914	769924	771258	1335	.	-1106.7	1	1
tran	NA	LTCONS_00002753	MTCONS_00062132	Scaffold1133	233346	234189	844	.	Scaffold886	701194	702306	1113	.	-1174.8	1	1
tran	NA	LTCONS_00002753	MTCONS_00056000	Scaffold1133	233346	234189	844	.	Scaffold694	225797	228527	2731	.	-1310.2	1	1
tran	NA	LTCONS_00002753	MTCONS_00045719	Scaffold1133	233346	234189	844	.	Scaffold4657	131108	139746	7688	+	-1225.1	1	1
tran	NA	LTCONS_00002755	MTCONS_00031880	Scaffold1133	2213494	2214902	1409	.	Scaffold308	1552719	1557712	3505	-	-652.21	1	1
tran	NA	LTCONS_00002758	TEA033264.1	Scaffold1133	3571723	3572002	280	.	Scaffold4160	999843	1006867	1845	+	-223.87	1	1
tran	NA	LTCONS_00002758	TEA033232.1	Scaffold1133	3571723	3572002	280	.	Scaffold4160	1180539	1182456	924	+	-246.45	1	1
tran	NA	LTCONS_00002801	MTCONS_00015737	Scaffold1135	2132934	2142610	645	+	Scaffold1876	275779	295560	2216	+	-325.02	1	1
tran	NA	LTCONS_00002802	MTCONS_00015737	Scaffold1135	2132935	2140178	337	+	Scaffold1876	275779	295560	2216	+	-183.47	1	1
tran	NA	LTCONS_00002846	TEA021147.1	Scaffold11382	1563	2087	525	.	Scaffold17	422379	424161	531	+	-270.81	1	1
tran	NA	LTCONS_00002846	TEA012270.1	Scaffold11382	1563	2087	525	.	Scaffold1553	546956	549850	450	-	-251.83	-1	-1
tran	NA	LTCONS_00002846	MTCONS_00012645	Scaffold11382	1563	2087	525	.	Scaffold17	422146	432374	957	+	-297.32	-1	-1
tran	NA	LTCONS_00002846	MTCONS_00010269	Scaffold11382	1563	2087	525	.	Scaffold1553	570210	575307	742	-	-248.4	-1	-1
tran	NA	LTCONS_00002846	MTCONS_00010267	Scaffold11382	1563	2087	525	.	Scaffold1553	538806	555388	1407	-	-299.24	-1	-1
tran	NA	LTCONS_00002846	MTCONS_00010266	Scaffold11382	1563	2087	525	.	Scaffold1553	538806	541582	1411	-	-310.75	-1	-1
tran	NA	LTCONS_00002851	TEA029893.1	Scaffold11394	2734	3203	375	-	Scaffold251	3756237	3760477	1308	+	-181.17	1	1
tran	NA	LTCONS_00002851	TEA029889.1	Scaffold11394	2734	3203	375	-	Scaffold251	3414479	3428248	1746	+	-193.02	1	1
tran	NA	LTCONS_00002851	MTCONS_00024864	Scaffold11394	2734	3203	375	-	Scaffold251	3756676	3759733	1122	+	-187.63	1	1
tran	NA	LTCONS_00002851	MTCONS_00024858	Scaffold11394	2734	3203	375	-	Scaffold251	3414389	3428262	989	+	-185.69	1	1
tran	NA	LTCONS_00002852	MTCONS_00063471	Scaffold114	212308	215355	2128	+	Scaffold939	607663	616968	5836	+	-1950.14	1	1
tran	NA	LTCONS_00002852	MTCONS_00058880	Scaffold114	212308	215355	2128	+	Scaffold78	597439	599300	1862	.	-3338.8	1	1
tran	NA	LTCONS_00002852	MTCONS_00052051	Scaffold114	212308	215355	2128	+	Scaffold599	1264460	1265087	628	.	-1179.6	1	1
tran	NA	LTCONS_00002852	MTCONS_00038947	Scaffold114	212308	215355	2128	+	Scaffold3826	513739	514995	1257	.	-1967.8	1	1
tran	NA	LTCONS_00002852	MTCONS_00035926	Scaffold114	212308	215355	2128	+	Scaffold3500	1016023	1018305	2283	.	-3327.9	1	1
tran	NA	LTCONS_00002852	MTCONS_00023777	Scaffold114	212308	215355	2128	+	Scaffold24186	814	1997	1184	.	-2211.1	1	1
tran	NA	LTCONS_00002852	MTCONS_00021228	Scaffold114	212308	215355	2128	+	Scaffold225	899592	900952	1361	.	-2104.8	1	1
tran	NA	LTCONS_00002852	MTCONS_00015189	Scaffold114	212308	215355	2128	+	Scaffold1839	1339817	1341475	1659	.	-2851.1	1	1
tran	NA	LTCONS_00002852	MTCONS_00011227	Scaffold114	212308	215355	2128	+	Scaffold1611	1732303	1734153	1851	.	-3304.2	1	1
tran	NA	LTCONS_00002852	MTCONS_00008769	Scaffold114	212308	215355	2128	+	Scaffold1471	1606708	1607790	1083	.	-1907.2	1	1
tran	NA	LTCONS_00002864	TEA030455.1	Scaffold114	886254	895019	920	+	Scaffold1828	321872	326195	897	-	-355.83	-1	-1
tran	NA	LTCONS_00002881	MTCONS_00011330	Scaffold114	1928837	1932194	850	+	Scaffold1621	587950	614836	2196	-	-385.34	1	1
tran	NA	LTCONS_00002881	MTCONS_00011329	Scaffold114	1928837	1932194	850	+	Scaffold1621	587950	614836	2178	-	-385.24	1	1
tran	NA	LTCONS_00002902	MTCONS_00003314	Scaffold114	2070930	2075494	1366	-	Scaffold1164	344302	351628	2476	+	-582.5	1	1
tran	NA	LTCONS_00002911	TEA017968.1	Scaffold114	2067793	2068563	771	.	Scaffold2309	749515	753403	966	-	-606.59	1	1
tran	NA	LTCONS_00002942	TEA014474.1	Scaffold11421	184672	188932	2099	+	Scaffold41	5004838	5010205	1548	+	-568.83	1	1
tran	NA	LTCONS_00002942	MTCONS_00041230	Scaffold11421	184672	188932	2099	+	Scaffold41	5007771	5010205	1025	+	-411.88	1	1
tran	NA	LTCONS_00002945	MTCONS_00041234	Scaffold11421	203949	209485	1705	+	Scaffold41	5047580	5052482	1655	+	-664.17	1	1
tran	NA	LTCONS_00002947	TEA029967.1	Scaffold11421	214218	215080	863	+	Scaffold8306	514125	514748	624	-	-1057.7	1	1
tran	NA	LTCONS_00002947	TEA024118.1	Scaffold11421	214218	215080	863	+	Scaffold2039	1284004	1287845	1152	-	-479.54	1	1
tran	NA	LTCONS_00002947	TEA008671.1	Scaffold11421	214218	215080	863	+	Scaffold1599	1101479	1112564	3891	+	-1179.33	1	1
tran	NA	LTCONS_00002948	TEA030310.1	Scaffold11421	217333	225540	8208	+	Scaffold4701	210469	225613	2013	+	-1814.62	1	1
tran	NA	LTCONS_00002948	TEA029967.1	Scaffold11421	217333	225540	8208	+	Scaffold8306	514125	514748	624	-	-1047.6	1	1
tran	NA	LTCONS_00002948	TEA024118.1	Scaffold11421	217333	225540	8208	+	Scaffold2039	1284004	1287845	1152	-	-717.26	1	1
tran	NA	LTCONS_00002948	MTCONS_00061288	Scaffold11421	217333	225540	8208	+	Scaffold8626	205483	208212	2730	.	-1633.99	1	1
tran	NA	LTCONS_00002948	MTCONS_00060429	Scaffold11421	217333	225540	8208	+	Scaffold838	1254715	1266601	2437	+	-1362.42	1	1
tran	NA	LTCONS_00002948	MTCONS_00031166	Scaffold11421	217333	225540	8208	+	Scaffold30	5662722	5666329	3488	+	-1926.95	1	1
tran	NA	LTCONS_00002957	TEA029967.1	Scaffold11421	243921	245944	2024	.	Scaffold8306	514125	514748	624	-	-1057.6	1	1
tran	NA	LTCONS_00002957	TEA024118.1	Scaffold11421	243921	245944	2024	.	Scaffold2039	1284004	1287845	1152	-	-650.08	1	1
tran	NA	LTCONS_00002957	TEA008671.1	Scaffold11421	243921	245944	2024	.	Scaffold1599	1101479	1112564	3891	+	-1621.73	1	1
tran	NA	LTCONS_00002957	MTCONS_00060429	Scaffold11421	243921	245944	2024	.	Scaffold838	1254715	1266601	2437	+	-1087.54	1	1
tran	NA	LTCONS_00002957	MTCONS_00031166	Scaffold11421	243921	245944	2024	.	Scaffold30	5662722	5666329	3488	+	-1159.34	1	1
tran	NA	LTCONS_00002957	MTCONS_00004597	Scaffold11421	243921	245944	2024	.	Scaffold1219	1089289	1094917	3081	-	-1145.71	1	1
tran	NA	LTCONS_00002957	MTCONS_00004596	Scaffold11421	243921	245944	2024	.	Scaffold1219	1089289	1094917	3431	-	-1161.92	1	1
tran	NA	LTCONS_00002957	MTCONS_00003028	Scaffold11421	243921	245944	2024	.	Scaffold1150	722824	731201	4686	+	-1162.99	1	1
tran	NA	LTCONS_00002959	TEA023756.1	Scaffold11421	386670	387145	476	.	Scaffold3874	805462	806715	489	-	-604.6	1	1
tran	NA	LTCONS_00002959	TEA023600.1	Scaffold11421	386670	387145	476	.	Scaffold497	2202968	2215806	2118	+	-676.53	1	1
tran	NA	LTCONS_00002959	TEA022079.1	Scaffold11421	386670	387145	476	.	Scaffold5804	713608	717859	810	-	-569.64	1	1
tran	NA	LTCONS_00002959	TEA020271.1	Scaffold11421	386670	387145	476	.	Scaffold3877	1571658	1572155	498	-	-654.19	1	1
tran	NA	LTCONS_00002981	TEA013251.1	Scaffold11434	1644	2054	312	-	Scaffold344	1020130	1043592	2256	+	-179.94	1	1
tran	NA	LTCONS_00002981	MTCONS_00059444	Scaffold11434	1644	2054	312	-	Scaffold804	98545	110515	1474	-	-168.49	-1	-1
tran	NA	LTCONS_00002981	MTCONS_00059443	Scaffold11434	1644	2054	312	-	Scaffold804	98545	110515	2516	-	-168.49	1	1
tran	NA	LTCONS_00002981	MTCONS_00056260	Scaffold11434	1644	2054	312	-	Scaffold7038	544285	600794	2876	+	-180.49	1	1
tran	NA	LTCONS_00002981	MTCONS_00056258	Scaffold11434	1644	2054	312	-	Scaffold7038	544215	562895	1435	+	-169.08	1	1
tran	NA	LTCONS_00002981	MTCONS_00035030	Scaffold11434	1644	2054	312	-	Scaffold344	1018673	1052693	4532	+	-169.29	1	1
tran	NA	LTCONS_00002990	TEA025480.1	Scaffold11496	53456	53824	369	-	Scaffold4541	615886	626884	693	+	-522.9	1	1
tran	NA	LTCONS_00003041	TEA008977.1	Scaffold1151	442732	443672	585	+	Scaffold20099	68995	75404	423	+	-200.32	1	1
tran	NA	LTCONS_00003062	TEA006595.1	Scaffold1151	304066	308188	1895	-	Scaffold271	1574481	1583926	987	-	-470.29	1	1
tran	NA	LTCONS_00003062	TEA001748.1	Scaffold1151	304066	308188	1895	-	Scaffold619	20369	25334	1104	-	-491.17	1	1
tran	NA	LTCONS_00003062	MTCONS_00027214	Scaffold1151	304066	308188	1895	-	Scaffold271	1575374	1584070	1511	-	-690.22	1	1
tran	21333	LTCONS_00003093	MTCONS_00003048	Scaffold1151	795152	796631	1480	.	Scaffold1151	763290	773820	6708	+	-813.18	1	1
tran	NA	LTCONS_00003094	TEA033264.1	Scaffold1151	1261398	1261638	241	.	Scaffold4160	999843	1006867	1845	+	-344.11	-1	-1
tran	NA	LTCONS_00003094	TEA033232.1	Scaffold1151	1261398	1261638	241	.	Scaffold4160	1180539	1182456	924	+	-534.6	-1	-1
tran	22242	LTCONS_00003101	MTCONS_00003103	Scaffold11516	36749	38857	306	-	Scaffold11516	61098	69443	1808	-	-165.77	-1	-1
tran	NA	LTCONS_00003126	MTCONS_00030998	Scaffold1152	86941	87742	802	-	Scaffold2988	1701449	1711741	2016	-	-534.79	1	1
tran	NA	LTCONS_00003127	TEA020376.1	Scaffold1152	129491	129899	409	.	Scaffold794	1479696	1480538	843	-	-506.75	1	1
tran	NA	LTCONS_00003157	MTCONS_00041183	Scaffold1154	1138700	1139184	296	+	Scaffold41	199118	209711	1860	+	-165.99	1	1
tran	NA	LTCONS_00003157	MTCONS_00041182	Scaffold1154	1138700	1139184	296	+	Scaffold41	199118	209711	1882	+	-154.34	1	1
tran	NA	LTCONS_00003157	MTCONS_00039301	Scaffold1154	1138700	1139184	296	+	Scaffold3877	1261522	1320936	1063	-	-151.03	1	1
tran	NA	LTCONS_00003193	TEA025843.1	Scaffold1154	3905280	3911624	1032	+	Scaffold1250	1173098	1173828	552	-	-268.93	-1	-1
tran	NA	LTCONS_00003193	TEA014901.1	Scaffold1154	3905280	3911624	1032	+	Scaffold7044	68100	77495	597	-	-270.97	1	1
tran	NA	LTCONS_00003223	TEA029745.1	Scaffold1154	2738428	2739065	638	.	Scaffold1424	322151	322603	453	+	-461.2	-1	-1
tran	NA	LTCONS_00003269	MTCONS_00005318	Scaffold1156	1697904	1698234	331	.	Scaffold1268	120082	128600	1198	-	-235.94	1	1
tran	NA	LTCONS_00003297	TEA025093.1	Scaffold11594	300327	301034	708	.	Scaffold746	557866	563775	705	-	-504.58	-1	-1
tran	NA	LTCONS_00003299	TEA028409.1	Scaffold11594	356416	357100	685	.	Scaffold11297	234988	236144	390	+	-217.52	1	1
tran	NA	LTCONS_00003299	TEA018508.1	Scaffold11594	356416	357100	685	.	Scaffold684	130923	144653	2931	-	-478.48	1	1
tran	NA	LTCONS_00003320	TEA022937.1	Scaffold1164	705086	706175	353	-	Scaffold1341	4194389	4197984	1044	-	-190.39	1	1
tran	NA	LTCONS_00003320	TEA005825.1	Scaffold1164	705086	706175	353	-	Scaffold303	23746	34974	702	-	-181	1	1
tran	NA	LTCONS_00003320	TEA000506.1	Scaffold1164	705086	706175	353	-	Scaffold2712	960799	971196	1695	+	-186.49	1	1
tran	NA	LTCONS_00003320	MTCONS_00027239	Scaffold1164	705086	706175	353	-	Scaffold2712	960487	970678	2148	+	-186.49	-1	-1
tran	NA	LTCONS_00003321	TEA000506.1	Scaffold1164	706510	707889	580	-	Scaffold2712	960799	971196	1695	+	-298.7	1	1
tran	NA	LTCONS_00003321	MTCONS_00027239	Scaffold1164	706510	707889	580	-	Scaffold2712	960487	970678	2148	+	-298.7	-1	-1
tran	NA	LTCONS_00003341	TEA024100.1	Scaffold1164	1042408	1042618	211	.	Scaffold1689	1857357	1867521	1809	-	-110	1	1
tran	NA	LTCONS_00003341	TEA000295.1	Scaffold1164	1042408	1042618	211	.	Scaffold1268	2319896	2328777	1767	+	-115.41	1	1
tran	NA	LTCONS_00003341	MTCONS_00012378	Scaffold1164	1042408	1042618	211	.	Scaffold1689	1997089	2034408	2768	-	-124.26	1	1
tran	NA	LTCONS_00003341	MTCONS_00012375	Scaffold1164	1042408	1042618	211	.	Scaffold1689	1931372	2034408	1784	-	-124.26	1	1
tran	NA	LTCONS_00003341	MTCONS_00012374	Scaffold1164	1042408	1042618	211	.	Scaffold1689	1931372	1940682	1806	-	-120.47	1	1
tran	NA	LTCONS_00003341	MTCONS_00005310	Scaffold1164	1042408	1042618	211	.	Scaffold1268	2394037	2404711	1860	+	-111.22	1	1
tran	NA	LTCONS_00003356	MTCONS_00048638	Scaffold11662	484886	488189	262	+	Scaffold5204	574007	595750	3503	-	-144.99	1	1
tran	NA	LTCONS_00003392	MTCONS_00007059	Scaffold1167	1030350	1035492	3931	-	Scaffold1366	1669802	1690170	4471	+	-1637.38	1	1
tran	NA	LTCONS_00003430	TEA030541.1	Scaffold117	984671	987480	1079	+	Scaffold866	289914	296464	522	-	-270.32	1	1
tran	NA	LTCONS_00003430	MTCONS_00052475	Scaffold117	984671	987480	1079	+	Scaffold605	513636	518688	1377	-	-505.99	1	1
tran	NA	LTCONS_00003432	TEA030541.1	Scaffold117	984671	988648	727	+	Scaffold866	289914	296464	522	-	-271.12	1	1
tran	NA	LTCONS_00003432	MTCONS_00052475	Scaffold117	984671	988648	727	+	Scaffold605	513636	518688	1377	-	-433.2	1	1
tran	NA	LTCONS_00003453	TEA027086.1	Scaffold117	287381	287933	553	-	Scaffold2982	915923	921265	2538	+	-1038.5	1	1
tran	NA	LTCONS_00003453	TEA020293.1	Scaffold117	287381	287933	553	-	Scaffold2270	418625	420073	1449	+	-1049.3	1	1
tran	NA	LTCONS_00003453	TEA004699.1	Scaffold117	287381	287933	553	-	Scaffold8250	248715	265166	2001	-	-1049.3	-1	-1
tran	NA	LTCONS_00003453	TEA001591.1	Scaffold117	287381	287933	553	-	Scaffold5723	26757	28876	1413	-	-866.9	-1	-1
tran	NA	LTCONS_00003474	TEA000935.1	Scaffold117	1620464	1620740	277	.	Scaffold397	834683	855712	2322	-	-171.49	1	1
tran	NA	LTCONS_00003477	MTCONS_00025292	Scaffold1170	209973	211516	1544	+	Scaffold2547	883491	885110	1410	+	-1136.91	-1	-1
tran	NA	LTCONS_00003545	TEA002116.1	Scaffold1170	2172046	2172753	272	-	Scaffold3690	41872	42464	519	+	-126.5	1	1
tran	NA	LTCONS_00003569	TEA018410.1	Scaffold11723	500193	500831	524	-	Scaffold17256	26339	35042	1155	+	-273.88	-1	-1
tran	NA	LTCONS_00003569	MTCONS_00032490	Scaffold11723	500193	500831	524	-	Scaffold3140	1366724	1368931	1164	-	-264.21	-1	-1
tran	NA	LTCONS_00003621	TEA016340.1	Scaffold1175	1962384	1976087	1103	+	Scaffold2459	1203457	1205105	1257	-	-485.65	1	1
tran	NA	LTCONS_00003622	TEA016340.1	Scaffold1175	1973416	1975452	231	+	Scaffold2459	1203457	1205105	1257	-	-145.03	-1	-1
tran	NA	LTCONS_00003658	TEA025480.1	Scaffold1175	2012263	2015731	3469	.	Scaffold4541	615886	626884	693	+	-771.01	1	1
tran	NA	LTCONS_00003658	MTCONS_00042880	Scaffold1175	2012263	2015731	3469	.	Scaffold426	492153	493775	460	+	-390.04	1	1
tran	NA	LTCONS_00003659	MTCONS_00013775	Scaffold1175	2015877	2018639	2763	.	Scaffold17685	2956	5280	1969	+	-1900.2	1	1
tran	NA	LTCONS_00003663	TEA018732.1	Scaffold1177	276364	276853	407	+	Scaffold3180	1235787	1238930	1116	+	-207.73	1	1
tran	NA	LTCONS_00003663	MTCONS_00036119	Scaffold1177	276364	276853	407	+	Scaffold3534	374027	378602	1634	-	-227.44	1	1
tran	NA	LTCONS_00003671	MTCONS_00052459	Scaffold1177	357709	358113	302	-	Scaffold605	708537	728033	3923	+	-170.08	-1	-1
tran	NA	LTCONS_00003675	TEA026895.1	Scaffold1177	912831	915720	428	-	Scaffold2232	389099	394102	1830	-	-231.23	-1	-1
tran	NA	LTCONS_00003728	MTCONS_00042509	Scaffold1180	255984	257783	628	-	Scaffold4212	216841	246531	4172	+	-384.27	1	1
tran	NA	LTCONS_00003728	MTCONS_00016903	Scaffold1180	255984	257783	628	-	Scaffold1955	2472224	2479653	2296	+	-338.96	1	1
tran	NA	LTCONS_00003728	MTCONS_00007716	Scaffold1180	255984	257783	628	-	Scaffold141	1035414	1049471	4348	-	-375.4	1	1
tran	NA	LTCONS_00003728	MTCONS_00007715	Scaffold1180	255984	257783	628	-	Scaffold141	1035414	1049471	4348	-	-375.4	1	1
tran	NA	LTCONS_00003729	TEA006115.1	Scaffold1180	258942	259547	401	-	Scaffold2518	235914	246081	1383	+	-210.18	1	1
tran	NA	LTCONS_00003729	TEA005381.1	Scaffold1180	258942	259547	401	-	Scaffold2953	84750	93718	1602	+	-212.5	1	1
tran	NA	LTCONS_00003729	MTCONS_00007716	Scaffold1180	258942	259547	401	-	Scaffold141	1035414	1049471	4348	-	-227.63	1	1
tran	NA	LTCONS_00003729	MTCONS_00007715	Scaffold1180	258942	259547	401	-	Scaffold141	1035414	1049471	4348	-	-227.63	1	1
tran	NA	LTCONS_00003730	TEA030963.1	Scaffold1180	166754	167532	779	.	Scaffold1748	377995	378447	453	+	-288.15	1	1
tran	NA	LTCONS_00003759	TEA032814.1	Scaffold1182	1626970	1629283	233	+	Scaffold1196	933341	936894	1140	-	-444.6	1	1
tran	NA	LTCONS_00003759	TEA020324.1	Scaffold1182	1626970	1629283	233	+	Scaffold814	1259530	1260552	1023	+	-498.1	1	1
tran	NA	LTCONS_00003759	TEA008859.1	Scaffold1182	1626970	1629283	233	+	Scaffold4216	183807	190668	732	+	-430.8	1	1
tran	NA	LTCONS_00003759	TEA004016.1	Scaffold1182	1626970	1629283	233	+	Scaffold295	2477386	2478222	837	-	-450.7	1	1
tran	NA	LTCONS_00003759	TEA003987.1	Scaffold1182	1626970	1629283	233	+	Scaffold295	2617033	2625776	2061	-	-354.8	1	1
tran	NA	LTCONS_00003759	TEA000030.1	Scaffold1182	1626970	1629283	233	+	Scaffold9953	40364	41386	1023	-	-504.1	1	1
tran	NA	LTCONS_00003760	TEA032814.1	Scaffold1182	1626970	1629283	233	+	Scaffold1196	933341	936894	1140	-	-444.6	1	1
tran	NA	LTCONS_00003760	TEA020324.1	Scaffold1182	1626970	1629283	233	+	Scaffold814	1259530	1260552	1023	+	-498.1	1	1
tran	NA	LTCONS_00003760	TEA008859.1	Scaffold1182	1626970	1629283	233	+	Scaffold4216	183807	190668	732	+	-430.8	1	1
tran	NA	LTCONS_00003760	TEA004016.1	Scaffold1182	1626970	1629283	233	+	Scaffold295	2477386	2478222	837	-	-450.7	1	1
tran	NA	LTCONS_00003760	TEA003987.1	Scaffold1182	1626970	1629283	233	+	Scaffold295	2617033	2625776	2061	-	-354.8	1	1
tran	NA	LTCONS_00003760	TEA000030.1	Scaffold1182	1626970	1629283	233	+	Scaffold9953	40364	41386	1023	-	-504.1	1	1
tran	NA	LTCONS_00003835	MTCONS_00062369	Scaffold1182	182734	182971	238	.	Scaffold895	1637025	1657083	4023	+	-285	1	1
tran	NA	LTCONS_00003848	MTCONS_00052729	Scaffold11848	60174	62924	1655	+	Scaffold610	810720	818892	3765	-	-767.65	1	1
tran	NA	LTCONS_00003850	TEA026843.1	Scaffold11848	189969	190612	430	+	Scaffold874	714782	735292	1596	-	-233.94	1	1
tran	NA	LTCONS_00003850	TEA026823.1	Scaffold11848	189969	190612	430	+	Scaffold874	560743	563400	609	+	-199.34	1	1
tran	NA	LTCONS_00003850	MTCONS_00042169	Scaffold11848	189969	190612	430	+	Scaffold4160	1528941	1532762	928	-	-217.55	1	1
tran	NA	LTCONS_00003880	TEA024661.1	Scaffold1185	2111468	2111886	419	+	Scaffold21755	8697	9101	405	+	-142.69	1	1
tran	NA	LTCONS_00003880	TEA002302.1	Scaffold1185	2111468	2111886	419	+	Scaffold569	1012662	1013066	405	+	-151.85	1	1
tran	NA	LTCONS_00003880	TEA002297.1	Scaffold1185	2111468	2111886	419	+	Scaffold569	1015859	1016263	405	+	-151.85	1	1
tran	NA	LTCONS_00003913	MTCONS_00037905	Scaffold1185	665242	665944	703	.	Scaffold372	1881976	1891580	2569	+	-329.75	1	1
tran	NA	LTCONS_00003913	MTCONS_00012639	Scaffold1185	665242	665944	703	.	Scaffold17	176336	180954	1100	+	-303.64	1	1
tran	NA	LTCONS_00003954	TEA009813.1	Scaffold1187	605481	608062	410	-	Scaffold30	4747204	4764289	1572	+	-207.57	1	1
tran	NA	LTCONS_00003954	MTCONS_00062990	Scaffold1187	605481	608062	410	-	Scaffold919	179010	193359	1545	-	-194.47	1	1
tran	NA	LTCONS_00003954	MTCONS_00062989	Scaffold1187	605481	608062	410	-	Scaffold919	177202	193359	1665	-	-199.17	1	1
tran	NA	LTCONS_00003954	MTCONS_00031133	Scaffold1187	605481	608062	410	-	Scaffold30	4746837	4784161	2351	+	-212.45	1	1
tran	NA	LTCONS_00003961	TEA002357.1	Scaffold1187	642017	642452	436	.	Scaffold4012	532552	534739	804	-	-277.84	1	1
tran	NA	LTCONS_00003962	TEA012105.1	Scaffold11870	14256	16417	357	+	Scaffold3798	364500	368888	774	-	-183.64	-1	-1
tran	NA	LTCONS_00003962	MTCONS_00056070	Scaffold11870	14256	16417	357	+	Scaffold697	1345857	1366022	2081	+	-192.67	-1	-1
tran	NA	LTCONS_00003962	MTCONS_00056069	Scaffold11870	14256	16417	357	+	Scaffold697	1345857	1366022	1910	+	-177.73	-1	-1
tran	NA	LTCONS_00003962	MTCONS_00010456	Scaffold11870	14256	16417	357	+	Scaffold157	480127	483023	942	+	-160.79	-1	-1
tran	NA	LTCONS_00003962	MTCONS_00010455	Scaffold11870	14256	16417	357	+	Scaffold157	480127	483023	807	+	-181.68	-1	-1
tran	NA	LTCONS_00003976	TEA028641.1	Scaffold1188	1809247	1822786	1797	+	Scaffold17550	150004	157332	1017	-	-474.92	1	1
tran	NA	LTCONS_00003977	TEA033737.1	Scaffold1188	1824045	1826183	875	+	Scaffold4911	151657	155381	1545	-	-493.89	1	1
tran	NA	LTCONS_00003977	TEA008804.1	Scaffold1188	1824045	1826183	875	+	Scaffold3436	750280	753767	861	-	-379.86	1	1
tran	NA	LTCONS_00003977	TEA007734.1	Scaffold1188	1824045	1826183	875	+	Scaffold3229	1481489	1491841	1215	-	-445.36	1	1
tran	NA	LTCONS_00003977	TEA002968.1	Scaffold1188	1824045	1826183	875	+	Scaffold2253	372774	374830	738	-	-358.43	1	1
tran	NA	LTCONS_00003977	MTCONS_00047076	Scaffold1188	1824045	1826183	875	+	Scaffold4911	149997	158188	3954	-	-493.7	1	1
tran	NA	LTCONS_00003977	MTCONS_00007621	Scaffold1188	1824045	1826183	875	+	Scaffold1402	345290	361237	2559	+	-466.43	1	1
tran	NA	LTCONS_00003979	MTCONS_00007621	Scaffold1188	2082113	2083245	645	+	Scaffold1402	345290	361237	2559	+	-322.2	1	1
tran	NA	LTCONS_00004020	TEA025999.1	Scaffold1189	566	1246	681	.	Scaffold3457	711326	792893	5130	+	-711.09	-1	-1
tran	NA	LTCONS_00004020	TEA018208.1	Scaffold1189	566	1246	681	.	Scaffold5489	817841	826311	1155	+	-850.15	1	1
tran	NA	LTCONS_00004020	MTCONS_00049830	Scaffold1189	566	1246	681	.	Scaffold5489	817587	868094	2786	+	-893.15	1	1
tran	NA	LTCONS_00004020	MTCONS_00049829	Scaffold1189	566	1246	681	.	Scaffold5489	817587	822032	1654	+	-893.33	1	1
tran	NA	LTCONS_00004020	MTCONS_00049828	Scaffold1189	566	1246	681	.	Scaffold5489	817580	868541	2928	+	-893.15	1	1
tran	NA	LTCONS_00004020	MTCONS_00049827	Scaffold1189	566	1246	681	.	Scaffold5489	817580	858372	3817	+	-893.15	1	1
tran	NA	LTCONS_00004020	MTCONS_00035262	Scaffold1189	566	1246	681	.	Scaffold3457	711246	792893	4289	+	-820.78	1	1
tran	NA	LTCONS_00004139	TEA009501.1	Scaffold1196	779314	779582	269	.	Scaffold11114	628778	631574	666	+	-134.77	1	1
tran	NA	LTCONS_00004139	MTCONS_00006847	Scaffold1196	779314	779582	269	.	Scaffold1354	44722	53504	2129	-	-135.73	-1	-1
tran	NA	LTCONS_00004139	MTCONS_00002390	Scaffold1196	779314	779582	269	.	Scaffold11114	628745	632509	1721	+	-133.7	-1	-1
tran	NA	LTCONS_00004184	TEA020379.1	Scaffold1197	685083	686054	972	.	Scaffold794	2137868	2165817	1857	+	-534.79	1	1
tran	NA	LTCONS_00004184	TEA018063.1	Scaffold1197	685083	686054	972	.	Scaffold2493	1300975	1305401	729	+	-583.78	-1	-1
tran	NA	LTCONS_00004184	MTCONS_00058203	Scaffold1197	685083	686054	972	.	Scaffold759	267936	274943	7008	-	-1796.6	1	1
tran	NA	LTCONS_00004184	MTCONS_00034429	Scaffold1197	685083	686054	972	.	Scaffold336	1657710	1669330	3497	+	-1284.7	1	1
tran	NA	LTCONS_00004184	MTCONS_00010960	Scaffold1197	685083	686054	972	.	Scaffold1599	1153734	1158659	4926	.	-1836.6	1	1
tran	NA	LTCONS_00004247	MTCONS_00016573	Scaffold1199	1067358	1072010	1035	-	Scaffold1927	27288	58315	7152	+	-495.49	1	1
tran	NA	LTCONS_00004259	TEA020202.1	Scaffold1199	489853	490888	1036	.	Scaffold1104	2708509	2720297	576	-	-350.54	1	1
tran	NA	LTCONS_00004260	TEA002373.1	Scaffold1199	693706	694120	415	.	Scaffold3330	937558	941177	1815	-	-577.61	-1	-1
tran	NA	LTCONS_00004260	MTCONS_00052165	Scaffold1199	693706	694120	415	.	Scaffold60	3291668	3292395	728	.	-203.96	-1	-1
tran	NA	LTCONS_00004260	MTCONS_00027438	Scaffold1199	693706	694120	415	.	Scaffold273	2668796	2670401	1606	.	-202.82	1	1
tran	NA	LTCONS_00004260	MTCONS_00025725	Scaffold1199	693706	694120	415	.	Scaffold25704	59950	60999	1050	.	-204.68	1	1
tran	NA	LTCONS_00004299	MTCONS_00028974	Scaffold12	1012504	1013402	899	.	Scaffold2840	1660684	1666524	1844	+	-274.8	1	1
tran	NA	LTCONS_00004365	TEA001596.1	Scaffold1200	1927737	1928174	201	-	Scaffold5723	84657	85718	1062	+	-110.45	-1	-1
tran	NA	LTCONS_00004366	TEA001594.1	Scaffold1200	1927737	1942028	2849	-	Scaffold5723	71205	73482	546	+	-245.11	-1	-1
tran	NA	LTCONS_00004379	MTCONS_00058826	Scaffold1200	796173	796604	432	.	Scaffold778	270750	271118	369	.	-657.2	1	1
tran	NA	LTCONS_00004379	MTCONS_00045659	Scaffold1200	796173	796604	432	.	Scaffold4644	363	960	423	+	-422.4	-1	-1
tran	NA	LTCONS_00004387	MTCONS_00062135	Scaffold12000	9876	10932	1057	.	Scaffold886	1185195	1187289	2095	.	-1052.49	1	1
tran	NA	LTCONS_00004398	TEA023895.1	Scaffold12015	481486	482712	472	+	Scaffold366	693425	698258	1275	+	-224.17	1	1
tran	NA	LTCONS_00004407	TEA032760.1	Scaffold12015	231643	231937	295	.	Scaffold2394	1890942	1892144	429	+	-305.57	1	1
tran	NA	LTCONS_00004439	TEA029278.1	Scaffold12093	43860	44861	256	+	Scaffold30389	11104	11742	639	+	-426	1	1
tran	NA	LTCONS_00004439	TEA024149.1	Scaffold12093	43860	44861	256	+	Scaffold6659	173591	174229	639	+	-382.2	1	1
tran	NA	LTCONS_00004439	TEA017770.1	Scaffold12093	43860	44861	256	+	Scaffold546	1277280	1277918	639	+	-426	1	1
tran	NA	LTCONS_00004439	TEA011018.1	Scaffold12093	43860	44861	256	+	Scaffold1928	92568	93146	579	-	-399.2	1	1
tran	NA	LTCONS_00004439	TEA011002.1	Scaffold12093	43860	44861	256	+	Scaffold1928	75021	89162	891	-	-421.8	1	1
tran	NA	LTCONS_00004439	TEA002126.1	Scaffold12093	43860	44861	256	+	Scaffold3690	1413699	1414337	639	+	-398.9	1	1
tran	NA	LTCONS_00004447	TEA027706.1	Scaffold121	184852	185278	427	.	Scaffold691	675583	683443	1848	+	-253.05	1	1
tran	NA	LTCONS_00004447	TEA020461.1	Scaffold121	184852	185278	427	.	Scaffold6246	614767	616587	1020	-	-240.67	1	1
tran	NA	LTCONS_00004447	TEA005360.1	Scaffold121	184852	185278	427	.	Scaffold5003	620901	628345	1521	-	-274.09	1	1
tran	NA	LTCONS_00004447	MTCONS_00024432	Scaffold121	184852	185278	427	.	Scaffold2466	1545683	1549180	1411	+	-290.66	-1	-1
tran	NA	LTCONS_00004451	TEA015301.1	Scaffold12105	721	1377	442	+	Scaffold5325	430678	432774	2097	+	-649.24	1	1
tran	NA	LTCONS_00004496	TEA018240.1	Scaffold1213	247581	247899	319	.	Scaffold12932	355300	357467	774	+	-200.48	1	1
tran	NA	LTCONS_00004496	TEA014372.1	Scaffold1213	247581	247899	319	.	Scaffold1516	460061	465253	1182	+	-206.66	1	1
tran	NA	LTCONS_00004504	MTCONS_00050582	Scaffold1214	903448	909941	1858	+	Scaffold566	2364313	2371339	1459	-	-645.42	1	1
tran	NA	LTCONS_00004504	MTCONS_00018099	Scaffold1214	903448	909941	1858	+	Scaffold2042	1115312	1127646	2215	+	-842.27	-1	-1
tran	NA	LTCONS_00004504	MTCONS_00018098	Scaffold1214	903448	909941	1858	+	Scaffold2042	1115312	1127646	2697	+	-884.97	1	1
tran	NA	LTCONS_00004507	MTCONS_00046790	Scaffold1214	642371	643151	752	-	Scaffold483	1303558	1312537	1710	-	-323.86	1	1
tran	NA	LTCONS_00004507	MTCONS_00001129	Scaffold1214	642371	643151	752	-	Scaffold1055	209500	221888	1891	-	-348.65	1	1
tran	NA	LTCONS_00004522	MTCONS_00050582	Scaffold1214	889860	890374	515	.	Scaffold566	2364313	2371339	1459	-	-259.25	1	1
tran	NA	LTCONS_00004522	MTCONS_00018099	Scaffold1214	889860	890374	515	.	Scaffold2042	1115312	1127646	2215	+	-265.32	-1	-1
tran	NA	LTCONS_00004522	MTCONS_00018098	Scaffold1214	889860	890374	515	.	Scaffold2042	1115312	1127646	2697	+	-252.62	1	1
tran	NA	LTCONS_00004539	MTCONS_00044846	Scaffold1217	308449	328998	292	-	Scaffold4490	700245	702725	2481	.	-151.31	1	1
tran	NA	LTCONS_00004539	MTCONS_00043476	Scaffold1217	308449	328998	292	-	Scaffold4311	1061241	1085036	966	-	-155.61	-1	-1
tran	NA	LTCONS_00004539	MTCONS_00037526	Scaffold1217	308449	328998	292	-	Scaffold368	2365690	2379367	1153	+	-148.49	-1	-1
tran	NA	LTCONS_00004539	MTCONS_00037525	Scaffold1217	308449	328998	292	-	Scaffold368	2365690	2379367	1107	+	-148.82	1	1
tran	NA	LTCONS_00004559	TEA016911.1	Scaffold12184	24738	25264	527	+	Scaffold3346	2326687	2328426	888	-	-348.41	1	1
tran	NA	LTCONS_00004560	TEA016911.1	Scaffold12184	24963	25266	304	-	Scaffold3346	2326687	2328426	888	-	-535.21	1	1
tran	NA	LTCONS_00004602	MTCONS_00046612	Scaffold1219	1443645	1450027	594	-	Scaffold482	729752	742482	975	+	-358.59	1	1
tran	NA	LTCONS_00004602	MTCONS_00046611	Scaffold1219	1443645	1450027	594	-	Scaffold482	726951	742482	1011	+	-356.45	1	1
tran	NA	LTCONS_00004602	MTCONS_00023830	Scaffold1219	1443645	1450027	594	-	Scaffold242	503454	514893	2270	-	-368.84	1	1
tran	NA	LTCONS_00004602	MTCONS_00023828	Scaffold1219	1443645	1450027	594	-	Scaffold242	500164	514749	2677	-	-368.84	1	1
tran	NA	LTCONS_00004602	MTCONS_00019017	Scaffold1219	1443645	1450027	594	-	Scaffold2112	4121666	4139376	2135	+	-345.5	1	1
tran	NA	LTCONS_00004621	MTCONS_00041289	Scaffold12209	42346	42953	608	.	Scaffold41	3757943	3760814	2461	-	-401.78	1	1
tran	NA	LTCONS_00004637	MTCONS_00061066	Scaffold12232	170958	174603	3646	.	Scaffold856	480073	486559	6487	.	-1908.92	1	1
tran	NA	LTCONS_00004661	TEA010189.1	Scaffold1224	136325	137085	761	.	Scaffold4609	362491	399790	3552	+	-681.67	-1	-1
tran	NA	LTCONS_00004661	MTCONS_00045546	Scaffold1224	136325	137085	761	.	Scaffold4609	362491	399977	3977	+	-688.43	1	1
tran	NA	LTCONS_00004664	TEA025244.1	Scaffold1224	936865	938610	1746	.	Scaffold1441	1755914	1756360	447	-	-910.96	-1	-1
tran	NA	LTCONS_00004664	TEA022107.1	Scaffold1224	936865	938610	1746	.	Scaffold3036	1842032	1842484	453	+	-812.8	-1	-1
tran	NA	LTCONS_00004664	TEA022106.1	Scaffold1224	936865	938610	1746	.	Scaffold3036	1922238	1922684	447	+	-797.26	-1	-1
tran	NA	LTCONS_00004697	MTCONS_00017868	Scaffold12277	43176	47501	1060	+	Scaffold2024	31390	36229	2228	+	-508.6	-1	-1
tran	122954	LTCONS_00004703	MTCONS_00004706	Scaffold12277	27904	28312	409	-	Scaffold12277	151265	163797	2064	-	-248.03	1	1
tran	NA	LTCONS_00004730	TEA005390.1	Scaffold1228	1163273	1166363	426	-	Scaffold11827	18804	20323	354	+	-177.5	1	1
tran	NA	LTCONS_00004741	TEA025170.1	Scaffold123	97541	113281	236	-	Scaffold4072	1040735	1041379	645	+	-112.94	1	1
tran	NA	LTCONS_00004741	TEA019078.1	Scaffold123	97541	113281	236	-	Scaffold276	515283	515834	471	+	-114.22	-1	-1
tran	NA	LTCONS_00004741	TEA003461.1	Scaffold123	97541	113281	236	-	Scaffold2622	166041	178702	894	-	-126.16	1	1
tran	NA	LTCONS_00004741	MTCONS_00030427	Scaffold123	97541	113281	236	-	Scaffold295	2379626	2403312	312	-	-99.65	1	1
tran	NA	LTCONS_00004741	MTCONS_00026418	Scaffold123	97541	113281	236	-	Scaffold2622	166041	179062	1020	-	-126.16	1	1
tran	NA	LTCONS_00004742	TEA019078.1	Scaffold123	111410	113282	1729	-	Scaffold276	515283	515834	471	+	-223.15	-1	-1
tran	NA	LTCONS_00004742	MTCONS_00030427	Scaffold123	111410	113282	1729	-	Scaffold295	2379626	2403312	312	-	-150.42	1	1
tran	NA	LTCONS_00004766	MTCONS_00000684	Scaffold1235	243909	249441	2684	+	Scaffold1040	28241	57736	5696	+	-1349.57	1	1
tran	NA	LTCONS_00004782	MTCONS_00042723	Scaffold1236	779221	780414	1194	+	Scaffold423	1658321	1680542	2261	-	-939.16	1	1
tran	NA	LTCONS_00004786	MTCONS_00060043	Scaffold1236	27465	29505	396	-	Scaffold820	2588891	2601659	4967	+	-217.09	1	1
tran	NA	LTCONS_00004800	MTCONS_00031814	Scaffold12396	2895	3403	509	.	Scaffold3071	268335	287597	923	+	-586.1	1	1
tran	NA	LTCONS_00004823	TEA033894.1	Scaffold1241	600271	600964	694	.	Scaffold2790	199976	206167	873	-	-767.29	-1	-1
tran	NA	LTCONS_00004823	TEA008800.1	Scaffold1241	600271	600964	694	.	Scaffold305	1426243	1429019	789	-	-946.95	1	1
tran	NA	LTCONS_00004823	TEA008780.1	Scaffold1241	600271	600964	694	.	Scaffold305	1472510	1474751	525	+	-788.74	1	1
tran	NA	LTCONS_00004823	TEA006118.1	Scaffold1241	600271	600964	694	.	Scaffold2518	15724	20970	1002	-	-704.36	-1	-1
tran	NA	LTCONS_00004823	MTCONS_00056382	Scaffold1241	600271	600964	694	.	Scaffold708	2157461	2160883	864	-	-804.93	1	1
tran	NA	LTCONS_00004823	MTCONS_00031694	Scaffold1241	600271	600964	694	.	Scaffold305	1426971	1429019	657	-	-742.88	1	1
tran	NA	LTCONS_00004981	MTCONS_00002304	Scaffold12494	35892	36402	511	+	Scaffold11063	253296	271140	2013	-	-265.85	1	1
tran	NA	LTCONS_00004982	MTCONS_00002304	Scaffold12494	35907	37762	274	+	Scaffold11063	253296	271140	2013	-	-146.06	1	1
tran	NA	LTCONS_00005018	TEA005893.1	Scaffold1250	187912	189203	332	-	Scaffold372	4494116	4546731	5973	+	-199.39	1	1
tran	NA	LTCONS_00005018	MTCONS_00037941	Scaffold1250	187912	189203	332	-	Scaffold372	4493034	4507813	1087	+	-182.63	1	1
tran	NA	LTCONS_00005018	MTCONS_00037940	Scaffold1250	187912	189203	332	-	Scaffold372	4493034	4504291	1105	+	-189.45	1	1
tran	NA	LTCONS_00005018	MTCONS_00037938	Scaffold1250	187912	189203	332	-	Scaffold372	4492060	4541901	3565	+	-188.1	1	1
tran	NA	LTCONS_00005018	MTCONS_00037937	Scaffold1250	187912	189203	332	-	Scaffold372	4492060	4515399	1951	+	-181.83	-1	-1
tran	NA	LTCONS_00005019	MTCONS_00037938	Scaffold1250	189705	190456	752	-	Scaffold372	4492060	4541901	3565	+	-365.52	1	1
tran	NA	LTCONS_00005019	MTCONS_00037937	Scaffold1250	189705	190456	752	-	Scaffold372	4492060	4515399	1951	+	-365.52	-1	-1
tran	NA	LTCONS_00005043	MTCONS_00005271	Scaffold1250	826947	827326	380	.	Scaffold1268	575867	588359	5138	+	-235.4	-1	-1
tran	NA	LTCONS_00005043	MTCONS_00005270	Scaffold1250	826947	827326	380	.	Scaffold1268	575865	588359	5059	+	-235.4	1	1
tran	NA	LTCONS_00005044	MTCONS_00053720	Scaffold1250	1108322	1108529	208	.	Scaffold6350	435415	444842	2619	-	-362.3	1	1
tran	NA	LTCONS_00005044	MTCONS_00033875	Scaffold1250	1108322	1108529	208	.	Scaffold332	80111	84108	3899	-	-316.7	1	1
tran	NA	LTCONS_00005044	MTCONS_00023284	Scaffold1250	1108322	1108529	208	.	Scaffold2376	288112	296868	2681	+	-131.8	1	1
tran	NA	LTCONS_00005052	TEA026202.1	Scaffold12502	342870	343524	287	+	Scaffold2799	113202	115057	378	-	-132.66	-1	-1
tran	NA	LTCONS_00005053	TEA026202.1	Scaffold12502	342870	343524	261	+	Scaffold2799	113202	115057	378	-	-124.66	-1	-1
tran	NA	LTCONS_00005054	TEA018205.1	Scaffold12502	344804	345202	285	+	Scaffold1364	551561	565731	1284	-	-148.56	1	1
tran	NA	LTCONS_00005054	TEA018203.1	Scaffold12502	344804	345202	285	+	Scaffold1364	492029	496929	798	-	-150.52	1	1
tran	NA	LTCONS_00005054	MTCONS_00060911	Scaffold12502	344804	345202	285	+	Scaffold854	1120302	1133819	1359	-	-147.93	1	1
tran	NA	LTCONS_00005054	MTCONS_00006985	Scaffold12502	344804	345202	285	+	Scaffold1364	554935	566708	1528	-	-149.93	1	1
tran	NA	LTCONS_00005054	MTCONS_00006984	Scaffold12502	344804	345202	285	+	Scaffold1364	554935	566696	1516	-	-149.93	1	1
tran	NA	LTCONS_00005054	MTCONS_00006978	Scaffold12502	344804	345202	285	+	Scaffold1364	550731	566696	1913	-	-148.56	1	1
tran	NA	LTCONS_00005054	MTCONS_00006976	Scaffold12502	344804	345202	285	+	Scaffold1364	492029	496929	804	-	-150.52	1	1
tran	NA	LTCONS_00005088	MTCONS_00005613	Scaffold12505	191097	195086	1148	+	Scaffold12839	25645	36297	1713	-	-463.57	1	1
tran	NA	LTCONS_00005124	TEA025490.1	Scaffold12534	11195	12641	450	+	Scaffold1164	1656176	1661255	999	-	-253.73	-1	-1
tran	NA	LTCONS_00005124	TEA016401.1	Scaffold12534	11195	12641	450	+	Scaffold3046	1122387	1125572	441	+	-199.28	-1	-1
tran	NA	LTCONS_00005124	MTCONS_00003326	Scaffold12534	11195	12641	450	+	Scaffold1164	1674080	1679340	516	-	-214.4	1	1
tran	NA	LTCONS_00005177	MTCONS_00062449	Scaffold126	185464	187108	712	-	Scaffold8974	20098	39185	1279	-	-310.52	1	1
tran	NA	LTCONS_00005232	TEA017279.1	Scaffold12646	65440	65992	553	.	Scaffold804	1559440	1560027	588	+	-420.5	1	1
tran	NA	LTCONS_00005242	TEA033361.1	Scaffold12649	655975	656213	239	.	Scaffold2899	821864	822934	897	+	-341.6	1	1
tran	NA	LTCONS_00005242	TEA031756.1	Scaffold12649	655975	656213	239	.	Scaffold2326	855951	857852	1212	-	-442.7	1	1
tran	NA	LTCONS_00005242	TEA031181.1	Scaffold12649	655975	656213	239	.	Scaffold2805	1477178	1477735	558	-	-450	-1	-1
tran	NA	LTCONS_00005242	TEA031178.1	Scaffold12649	655975	656213	239	.	Scaffold2805	1542912	1543979	1068	-	-406.9	-1	-1
tran	NA	LTCONS_00005242	TEA031170.1	Scaffold12649	655975	656213	239	.	Scaffold2805	1482231	1483574	1344	-	-379.3	1	1
tran	NA	LTCONS_00005242	TEA016972.1	Scaffold12649	655975	656213	239	.	Scaffold4925	741793	742854	1062	+	-393.8	1	1
tran	NA	LTCONS_00005242	TEA016966.1	Scaffold12649	655975	656213	239	.	Scaffold4925	718602	725910	2064	+	-370.5	1	1
tran	NA	LTCONS_00005242	TEA012985.1	Scaffold12649	655975	656213	239	.	Scaffold570	1417380	1420380	1536	+	-419.1	-1	-1
tran	NA	LTCONS_00005246	MTCONS_00026108	Scaffold1265	106444	107067	360	-	Scaffold261	388850	443116	1121	-	-166.97	1	1
tran	NA	LTCONS_00005246	MTCONS_00001420	Scaffold1265	106444	107067	360	-	Scaffold10722	37079	59430	731	-	-167.04	1	1
tran	NA	LTCONS_00005252	TEA029681.1	Scaffold1265	499488	499854	367	.	Scaffold4306	2344810	2347487	708	-	-618.9	1	1
tran	NA	LTCONS_00005255	TEA027482.1	Scaffold1266	55323	58308	689	+	Scaffold708	1325782	1343914	2484	+	-358.13	-1	-1
tran	NA	LTCONS_00005255	MTCONS_00064229	Scaffold1266	55323	58308	689	+	Scaffold967	2162299	2178492	872	+	-329.84	1	1
tran	NA	LTCONS_00005255	MTCONS_00056340	Scaffold1266	55323	58308	689	+	Scaffold708	1322020	1326900	884	+	-333.89	1	1
tran	NA	LTCONS_00005304	TEA025759.1	Scaffold1268	2078357	2091323	2259	+	Scaffold2881	323123	330982	1869	+	-803.94	-1	-1
tran	NA	LTCONS_00005332	MTCONS_00041214	Scaffold1268	1121007	1124425	750	-	Scaffold41	3674267	3677667	1797	+	-379.38	1	1
tran	NA	LTCONS_00005355	TEA033522.1	Scaffold1268	1400062	1401060	999	.	Scaffold1344	984838	986092	1002	+	-994.38	-1	-1
tran	NA	LTCONS_00005356	TEA020900.1	Scaffold1268	1454266	1454679	414	.	Scaffold2112	820730	827447	1380	-	-821.8	1	1
tran	NA	LTCONS_00005356	TEA020273.1	Scaffold1268	1454266	1454679	414	.	Scaffold3877	1571242	1571622	381	-	-745.8	1	1
tran	NA	LTCONS_00005356	TEA009600.1	Scaffold1268	1454266	1454679	414	.	Scaffold1291	1042364	1046943	864	+	-394.23	-1	-1
tran	NA	LTCONS_00005358	TEA027689.1	Scaffold1268	2395900	2396410	511	.	Scaffold1502	619982	622375	840	-	-277.06	1	1
tran	1669373	LTCONS_00005358	TEA000289.1	Scaffold1268	2395900	2396410	511	.	Scaffold1268	722965	726528	888	+	-265.61	1	1
tran	1668511	LTCONS_00005358	MTCONS_00005278	Scaffold1268	2395900	2396410	511	.	Scaffold1268	722786	727390	1848	+	-292.38	1	1
tran	NA	LTCONS_00005361	TEA006056.1	Scaffold1268	2866435	2866959	525	.	Scaffold6095	1219501	1225001	1830	-	-383.01	-1	-1
tran	NA	LTCONS_00005361	MTCONS_00064938	Scaffold1268	2866435	2866959	525	.	Scaffold985	428577	435736	2603	-	-388.72	-1	-1
tran	NA	LTCONS_00005361	MTCONS_00034575	Scaffold1268	2866435	2866959	525	.	Scaffold3375	351872	366477	2388	-	-353.57	-1	-1
tran	NA	LTCONS_00005361	MTCONS_00034573	Scaffold1268	2866435	2866959	525	.	Scaffold3375	351872	366477	2388	-	-353.57	-1	-1
tran	NA	LTCONS_00005398	TEA027311.1	Scaffold127	1494387	1496474	614	-	Scaffold2838	1549185	1555925	1113	-	-292.56	1	1
tran	NA	LTCONS_00005401	TEA025526.1	Scaffold127	414158	414740	583	.	Scaffold3650	2609539	2615981	948	+	-354.66	1	1
tran	NA	LTCONS_00005401	TEA024198.1	Scaffold127	414158	414740	583	.	Scaffold3245	2978481	2979038	558	-	-341.05	1	1
tran	NA	LTCONS_00005401	TEA020900.1	Scaffold127	414158	414740	583	.	Scaffold2112	820730	827447	1380	-	-352.74	1	1
tran	NA	LTCONS_00005401	TEA004250.1	Scaffold127	414158	414740	583	.	Scaffold1366	1088847	1096917	1065	-	-318.15	1	1
tran	NA	LTCONS_00005464	TEA027749.1	Scaffold1271	1638297	1638726	430	.	Scaffold206	237645	238481	837	-	-293.73	-1	-1
tran	NA	LTCONS_00005464	TEA021066.1	Scaffold1271	1638297	1638726	430	.	Scaffold2268	443929	454935	1158	-	-264.32	1	1
tran	NA	LTCONS_00005470	MTCONS_00057698	Scaffold1272	88962	91425	260	+	Scaffold744	850667	854736	925	+	-147.1	1	1
tran	NA	LTCONS_00005513	TEA021510.1	Scaffold12747	1042	1349	308	.	Scaffold626	1720572	1728863	1833	-	-292.36	1	1
tran	NA	LTCONS_00005539	TEA027254.1	Scaffold1275	383374	385148	1775	.	Scaffold1289	1168357	1188245	1230	-	-1083.2	-1	-1
tran	NA	LTCONS_00005539	TEA015534.1	Scaffold1275	383374	385148	1775	.	Scaffold2145	2437898	2441049	423	+	-257.51	-1	-1
tran	NA	LTCONS_00005539	MTCONS_00061066	Scaffold1275	383374	385148	1775	.	Scaffold856	480073	486559	6487	.	-1023.13	-1	-1
tran	NA	LTCONS_00005539	MTCONS_00018277	Scaffold1275	383374	385148	1775	.	Scaffold20565	2	4662	4661	.	-1894.1	-1	-1
tran	NA	LTCONS_00005561	TEA016147.1	Scaffold1277	562613	565120	1285	-	Scaffold3615	165676	179429	2283	+	-587.25	1	1
tran	NA	LTCONS_00005561	MTCONS_00036870	Scaffold1277	562613	565120	1285	-	Scaffold3615	169934	180182	2870	+	-580.36	1	1
tran	NA	LTCONS_00005561	MTCONS_00036869	Scaffold1277	562613	565120	1285	-	Scaffold3615	169934	180182	2870	+	-580.36	1	1
tran	NA	LTCONS_00005561	MTCONS_00036867	Scaffold1277	562613	565120	1285	-	Scaffold3615	169934	180182	2870	+	-580.36	1	1
tran	NA	LTCONS_00005606	MTCONS_00042718	Scaffold1281	879788	880190	403	.	Scaffold423	1257590	1315452	2754	-	-306.41	1	1
tran	NA	LTCONS_00005644	MTCONS_00024927	Scaffold1285	1018755	1026592	2083	+	Scaffold251	4466136	4478904	2893	-	-985.26	-1	-1
tran	NA	LTCONS_00005644	MTCONS_00024926	Scaffold1285	1018755	1026592	2083	+	Scaffold251	4466136	4478904	2717	-	-976.7	1	1
tran	NA	LTCONS_00005644	MTCONS_00024767	Scaffold1285	1018755	1026592	2083	+	Scaffold2508	532246	538448	1707	-	-822.98	1	1
tran	NA	LTCONS_00005668	TEA000398.1	Scaffold12874	12251	12488	238	.	Scaffold3580	252011	271486	1323	+	-172.66	1	1
tran	NA	LTCONS_00005687	TEA030932.1	Scaffold1289	1568548	1568824	277	+	Scaffold2758	1523715	1527439	624	-	-274.98	-1	-1
tran	NA	LTCONS_00005688	MTCONS_00048460	Scaffold1289	1570750	1571490	741	+	Scaffold516	1460134	1466109	2713	-	-345.72	1	1
tran	NA	LTCONS_00005688	MTCONS_00048459	Scaffold1289	1570750	1571490	741	+	Scaffold516	1455317	1466109	3463	-	-374.17	1	1
tran	NA	LTCONS_00005703	MTCONS_00048294	Scaffold1289	1343855	1348722	934	-	Scaffold5112	413814	429432	1934	-	-433.38	1	1
tran	NA	LTCONS_00005703	MTCONS_00026605	Scaffold1289	1343855	1348722	934	-	Scaffold2639	722134	745891	1680	-	-430.28	1	1
tran	NA	LTCONS_00005707	TEA004610.1	Scaffold1289	8247	8792	546	.	Scaffold2936	674001	686808	2892	+	-289.8	1	1
tran	NA	LTCONS_00005707	TEA004444.1	Scaffold1289	8247	8792	546	.	Scaffold5816	96729	102351	3399	-	-295.94	1	1
tran	NA	LTCONS_00005707	MTCONS_00044034	Scaffold1289	8247	8792	546	.	Scaffold4362	1024832	1048564	1647	-	-298.41	1	1
tran	NA	LTCONS_00005707	MTCONS_00039290	Scaffold1289	8247	8792	546	.	Scaffold3877	1877746	1889211	1690	+	-313.63	-1	-1
tran	NA	LTCONS_00005708	MTCONS_00041572	Scaffold1289	28482	29440	959	.	Scaffold411	3892419	3901028	1444	-	-496.85	1	1
tran	NA	LTCONS_00005819	MTCONS_00040626	Scaffold1290	3143247	3147549	1083	-	Scaffold4012	657186	667414	2261	-	-527.61	-1	-1
tran	NA	LTCONS_00005830	MTCONS_00053630	Scaffold1290	1604635	1604845	211	.	Scaffold6343	43344	51676	2181	+	-127.09	-1	-1
tran	NA	LTCONS_00005830	MTCONS_00053629	Scaffold1290	1604635	1604845	211	.	Scaffold6343	43344	49899	2181	+	-127.09	1	1
tran	403491	LTCONS_00005832	MTCONS_00005803	Scaffold1290	2238233	2238438	206	.	Scaffold1290	1827114	1834743	2252	-	-114.42	1	1
tran	NA	LTCONS_00005833	TEA011223.1	Scaffold1290	2473466	2473998	533	.	Scaffold1185	715991	728357	4122	+	-341.05	1	1
tran	NA	LTCONS_00005834	TEA031338.1	Scaffold1290	2509399	2509722	324	.	Scaffold4537	577180	582674	1452	-	-172.04	1	1
tran	NA	LTCONS_00005834	TEA026230.1	Scaffold1290	2509399	2509722	324	.	Scaffold2494	125554	129616	1461	+	-169.77	1	1
tran	NA	LTCONS_00005834	TEA011276.1	Scaffold1290	2509399	2509722	324	.	Scaffold3804	337294	347362	2940	+	-175.93	1	1
tran	NA	LTCONS_00005838	MTCONS_00050355	Scaffold1290	3277616	3278707	1092	.	Scaffold5620	955843	999090	5452	-	-627.34	1	1
tran	NA	LTCONS_00005875	MTCONS_00020694	Scaffold1291	1762299	1764932	1790	-	Scaffold2211	571984	607211	3695	-	-845.63	1	1
tran	NA	LTCONS_00005886	MTCONS_00059983	Scaffold1293	106144	107264	443	+	Scaffold817	361593	403331	7192	-	-204.08	1	1
tran	NA	LTCONS_00005915	MTCONS_00054221	Scaffold12932	10764	11025	262	.	Scaffold6525	8477	9138	662	.	-459.5	1	1
tran	NA	LTCONS_00005915	MTCONS_00020782	Scaffold12932	10764	11025	262	.	Scaffold2219	77450	77650	201	.	-343.3	1	1
tran	NA	LTCONS_00005915	MTCONS_00017926	Scaffold12932	10764	11025	262	.	Scaffold20345	1	593	593	.	-482.9	1	1
tran	NA	LTCONS_00005916	MTCONS_00015483	Scaffold1295	709973	724933	516	+	Scaffold1857	1337723	1343422	1782	+	-395.6	1	1
tran	NA	LTCONS_00005921	MTCONS_00015908	Scaffold1295	812037	812512	476	.	Scaffold188	763964	764348	385	.	-738.7	1	1
tran	NA	LTCONS_00005950	MTCONS_00029016	Scaffold1296	1469779	1470445	667	.	Scaffold2840	278654	281714	3061	.	-426.03	1	1
tran	42707	LTCONS_00005991	TEA030992.1	Scaffold1299	174378	175192	815	.	Scaffold1299	130023	131672	1650	-	-361.43	1	1
tran	NA	LTCONS_00005996	MTCONS_00035441	Scaffold13	426230	434206	745	+	Scaffold3474	549216	564459	1686	-	-293.82	1	1
tran	NA	LTCONS_00006000	MTCONS_00012522	Scaffold13	509557	513661	4105	-	Scaffold1695	400785	407846	4862	-	-2037.12	1	1
tran	NA	LTCONS_00006004	MTCONS_00055618	Scaffold13	327239	327839	601	.	Scaffold681	929956	930581	626	.	-1006.1	1	1
tran	NA	LTCONS_00006004	MTCONS_00050734	Scaffold13	327239	327839	601	.	Scaffold569	29803	31377	1575	.	-1154.3	1	1
tran	NA	LTCONS_00006004	MTCONS_00032058	Scaffold13	327239	327839	601	.	Scaffold3099	495854	496345	492	.	-965.6	1	1
tran	NA	LTCONS_00006004	MTCONS_00029704	Scaffold13	327239	327839	601	.	Scaffold2902	774080	774411	332	.	-646.8	1	1
tran	NA	LTCONS_00006004	MTCONS_00010927	Scaffold13	327239	327839	601	.	Scaffold1598	1854478	1854712	235	.	-473.2	1	1
tran	NA	LTCONS_00006004	MTCONS_00007407	Scaffold13	327239	327839	601	.	Scaffold13877	54	491	438	.	-868.9	1	1
tran	NA	LTCONS_00006004	MTCONS_00006610	Scaffold13	327239	327839	601	.	Scaffold1341	419001	419583	583	.	-752	1	1
tran	NA	LTCONS_00006012	MTCONS_00018268	Scaffold13008	1	4932	1992	+	Scaffold2052	1021204	1037066	2766	-	-999.49	1	1
tran	NA	LTCONS_00006027	MTCONS_00013994	Scaffold1302	329376	331514	484	+	Scaffold1775	3180503	3206190	1907	+	-228.45	1	1
tran	NA	LTCONS_00006027	MTCONS_00013993	Scaffold1302	329376	331514	484	+	Scaffold1775	3180503	3204720	2445	+	-228.45	1	1
tran	NA	LTCONS_00006088	MTCONS_00020782	Scaffold1303	259328	259573	246	.	Scaffold2219	77450	77650	201	.	-371	1	1
tran	NA	LTCONS_00006088	MTCONS_00017926	Scaffold1303	259328	259573	246	.	Scaffold20345	1	593	593	.	-479.8	1	1
tran	NA	LTCONS_00006090	TEA022273.1	Scaffold1303	1267278	1267551	274	.	Scaffold568	973558	977561	2388	+	-286.26	-1	-1
tran	NA	LTCONS_00006094	TEA013965.1	Scaffold13042	2280	2693	414	.	Scaffold1626	2556735	2570456	3828	+	-260.38	1	1
tran	NA	LTCONS_00006163	MTCONS_00016108	Scaffold1309	28411	30719	809	+	Scaffold1894	1170749	1190446	741	-	-304.11	1	1
tran	NA	LTCONS_00006184	TEA019580.1	Scaffold131	47513	47903	391	.	Scaffold1606	249429	250928	1500	-	-194.88	1	1
tran	NA	LTCONS_00006185	TEA033258.1	Scaffold13110	15559	17515	726	+	Scaffold4160	1340077	1342821	1590	-	-444.87	1	1
tran	NA	LTCONS_00006185	TEA020652.1	Scaffold13110	15559	17515	726	+	Scaffold675	1222614	1226676	2028	-	-452.8	1	1
tran	NA	LTCONS_00006185	TEA020647.1	Scaffold13110	15559	17515	726	+	Scaffold675	1184410	1188812	2091	-	-474.55	1	1
tran	NA	LTCONS_00006185	TEA017446.1	Scaffold13110	15559	17515	726	+	Scaffold789	76204	77069	648	+	-370.02	-1	-1
tran	NA	LTCONS_00006185	TEA016804.1	Scaffold13110	15559	17515	726	+	Scaffold4289	1089359	1092901	2031	+	-464.22	1	1
tran	NA	LTCONS_00006185	TEA007550.1	Scaffold13110	15559	17515	726	+	Scaffold719	2209244	2211945	1464	-	-463.48	1	1
tran	NA	LTCONS_00006185	TEA007543.1	Scaffold13110	15559	17515	726	+	Scaffold719	2148299	2149894	756	-	-414.1	-1	-1
tran	NA	LTCONS_00006188	TEA032428.1	Scaffold13110	18788	19013	226	.	Scaffold4224	1154893	1156518	795	+	-506.7	-1	-1
tran	NA	LTCONS_00006188	TEA007528.1	Scaffold13110	18788	19013	226	.	Scaffold719	2145652	2147324	1419	+	-517.5	1	1
tran	NA	LTCONS_00006188	TEA007527.1	Scaffold13110	18788	19013	226	.	Scaffold719	2238738	2240185	915	+	-501.79	1	1
tran	NA	LTCONS_00006212	TEA028051.1	Scaffold1313	480280	480678	399	-	Scaffold155	450150	452541	1005	+	-175.16	-1	-1
tran	NA	LTCONS_00006212	TEA028050.1	Scaffold1313	480280	480678	399	-	Scaffold155	356664	359057	1005	+	-174.45	-1	-1
tran	NA	LTCONS_00006212	TEA028049.1	Scaffold1313	480280	480678	399	-	Scaffold155	534895	536130	660	+	-159.06	1	1
tran	NA	LTCONS_00006212	TEA015176.1	Scaffold1313	480280	480678	399	-	Scaffold1951	451397	471786	1113	+	-181.02	-1	-1
tran	NA	LTCONS_00006212	TEA012581.1	Scaffold1313	480280	480678	399	-	Scaffold3313	1118267	1120922	1056	-	-175.73	1	1
tran	NA	LTCONS_00006212	MTCONS_00035986	Scaffold1313	480280	480678	399	-	Scaffold3514	590550	597303	1679	+	-178.77	1	1
tran	NA	LTCONS_00006232	MTCONS_00019403	Scaffold13147	294099	296744	2646	.	Scaffold2132	353627	359581	3023	-	-957.06	1	1
tran	NA	LTCONS_00006240	MTCONS_00036927	Scaffold1316	404934	413447	836	+	Scaffold3619	1000172	1113651	2607	+	-396.97	-1	-1
tran	NA	LTCONS_00006241	MTCONS_00036927	Scaffold1316	404934	413447	836	+	Scaffold3619	1000172	1113651	2607	+	-396.97	-1	-1
tran	NA	LTCONS_00006302	MTCONS_00001064	Scaffold1318	381764	388999	7236	-	Scaffold1053	872790	882343	1938	+	-2293.12	-1	-1
tran	NA	LTCONS_00006302	MTCONS_00001063	Scaffold1318	381764	388999	7236	-	Scaffold1053	872790	880395	1913	+	-2144.27	-1	-1
tran	NA	LTCONS_00006313	MTCONS_00032613	Scaffold1318	396433	397087	655	.	Scaffold31536	9129	12425	2655	-	-297	1	1
tran	NA	LTCONS_00006317	TEA007227.1	Scaffold1318	1026241	1027341	1101	.	Scaffold3038	1643626	1646289	621	+	-587.32	1	1
tran	NA	LTCONS_00006324	TEA013679.1	Scaffold132	658333	675340	1518	+	Scaffold942	1326281	1329994	1122	-	-541.68	1	1
tran	NA	LTCONS_00006346	TEA021169.1	Scaffold132	1033502	1034020	519	.	Scaffold2220	298243	317604	2217	-	-312.6	1	1
tran	NA	LTCONS_00006346	TEA018754.1	Scaffold132	1033502	1034020	519	.	Scaffold2429	276619	278877	471	-	-225.49	1	1
tran	NA	LTCONS_00006346	MTCONS_00002281	Scaffold132	1033502	1034020	519	.	Scaffold1105	414799	435942	3473	-	-574.67	1	1
tran	NA	LTCONS_00006347	TEA013267.1	Scaffold132	1034368	1034777	410	.	Scaffold344	1913778	1932396	711	-	-266.67	1	1
tran	NA	LTCONS_00006348	TEA024754.1	Scaffold132	1145799	1146649	851	.	Scaffold3805	267977	273656	789	-	-746.91	1	1
tran	NA	LTCONS_00006348	TEA016042.1	Scaffold132	1145799	1146649	851	.	Scaffold3641	213114	222134	579	-	-539.44	1	1
tran	NA	LTCONS_00006348	MTCONS_00043694	Scaffold132	1145799	1146649	851	.	Scaffold433	2834629	2842722	1858	+	-434.62	1	1
tran	NA	LTCONS_00006348	MTCONS_00018819	Scaffold132	1145799	1146649	851	.	Scaffold20995	43198	46877	2110	+	-1072.56	1	1
tran	NA	LTCONS_00006349	MTCONS_00029272	Scaffold132	1146912	1148336	1425	.	Scaffold286	44717	45475	759	.	-1240.4	1	1
tran	NA	LTCONS_00006349	MTCONS_00016849	Scaffold132	1146912	1148336	1425	.	Scaffold1950	1090666	1096484	2845	-	-2053.34	1	1
tran	NA	LTCONS_00006373	MTCONS_00063047	Scaffold1325	2613	7913	5301	+	Scaffold920	193048	195354	2307	+	-2743.23	1	1
tran	NA	LTCONS_00006373	MTCONS_00062448	Scaffold1325	2613	7913	5301	+	Scaffold8974	216680	220867	964	+	-1832.2	1	1
tran	NA	LTCONS_00006373	MTCONS_00038789	Scaffold1325	2613	7913	5301	+	Scaffold3815	279544	280920	1377	.	-2816	1	1
tran	NA	LTCONS_00006373	MTCONS_00011311	Scaffold1325	2613	7913	5301	+	Scaffold1618	1388423	1391170	2748	.	-3355.67	1	1
tran	NA	LTCONS_00006421	MTCONS_00054497	Scaffold1329	907665	908342	678	.	Scaffold659	3704663	3711726	7064	.	-1266.1	1	1
tran	NA	LTCONS_00006421	MTCONS_00030479	Scaffold1329	907665	908342	678	.	Scaffold295	4679071	4679549	479	.	-1008.8	1	1
tran	NA	LTCONS_00006421	MTCONS_00010961	Scaffold1329	907665	908342	678	.	Scaffold1599	1158918	1166245	7328	.	-1328.5	1	1
tran	NA	LTCONS_00006430	MTCONS_00023585	Scaffold1332	457939	461654	545	+	Scaffold2394	1234651	1239612	1151	-	-207.41	1	1
tran	NA	LTCONS_00006449	MTCONS_00038504	Scaffold1332	362071	362383	313	.	Scaffold3772	421600	422062	463	.	-601.6	1	1
tran	NA	LTCONS_00006449	MTCONS_00025803	Scaffold1332	362071	362383	313	.	Scaffold2582	210959	211308	350	.	-531.6	1	1
tran	NA	LTCONS_00006449	MTCONS_00005616	Scaffold1332	362071	362383	313	.	Scaffold1284	346363	346749	387	.	-586	1	1
tran	NA	LTCONS_00006527	TEA030001.1	Scaffold1336	1192843	1193839	997	.	Scaffold279	1477853	1478784	747	-	-684.68	1	1
tran	NA	LTCONS_00006527	TEA021973.1	Scaffold1336	1192843	1193839	997	.	Scaffold5064	310977	311690	714	+	-1413	-1	-1
tran	NA	LTCONS_00006527	TEA003260.1	Scaffold1336	1192843	1193839	997	.	Scaffold622	810786	815374	1017	+	-1254.24	-1	-1
tran	NA	LTCONS_00006528	TEA019663.1	Scaffold1337	3536	5168	1633	+	Scaffold3740	315582	351053	2685	+	-733.06	1	1
tran	NA	LTCONS_00006528	MTCONS_00037663	Scaffold1337	3536	5168	1633	+	Scaffold3690	44159	54105	2452	-	-755.27	1	1
tran	NA	LTCONS_00006528	MTCONS_00020838	Scaffold1337	3536	5168	1633	+	Scaffold2223	862908	869944	2326	+	-767.9	1	1
tran	NA	LTCONS_00006528	MTCONS_00020837	Scaffold1337	3536	5168	1633	+	Scaffold2223	862908	869944	2833	+	-756.98	1	1
tran	NA	LTCONS_00006669	TEA027231.1	Scaffold1343	1147367	1147993	627	.	Scaffold3254	562240	566274	2487	-	-702.33	-1	-1
tran	NA	LTCONS_00006669	TEA021923.1	Scaffold1343	1147367	1147993	627	.	Scaffold1039	483969	487922	2889	+	-902.8	-1	-1
tran	NA	LTCONS_00006669	MTCONS_00002661	Scaffold1343	1147367	1147993	627	.	Scaffold113	207797	231232	3868	-	-955.1	-1	-1
tran	NA	LTCONS_00006671	MTCONS_00003546	Scaffold1343	1690280	1690540	261	.	Scaffold1170	407830	408262	433	.	-507.1	1	1
tran	NA	LTCONS_00006705	TEA009041.1	Scaffold1344	183898	189225	1728	-	Scaffold611	376164	380155	642	-	-305.89	1	1
tran	NA	LTCONS_00006778	MTCONS_00058463	Scaffold1345	629326	629718	393	.	Scaffold7687	1012180	1026204	3119	-	-203.77	1	1
tran	NA	LTCONS_00006797	MTCONS_00035109	Scaffold1349	454363	454682	320	+	Scaffold3440	144564	168445	1528	+	-166.55	1	1
tran	NA	LTCONS_00006797	MTCONS_00035108	Scaffold1349	454363	454682	320	+	Scaffold3440	144564	157905	965	+	-166.63	1	1
tran	NA	LTCONS_00006822	TEA006741.1	Scaffold1349	882247	883122	876	.	Scaffold2803	219294	227374	606	+	-444.52	1	1
tran	NA	LTCONS_00006823	TEA029903.1	Scaffold1349	884940	886320	1381	.	Scaffold251	3709679	3712272	570	+	-544.33	1	1
tran	NA	LTCONS_00006823	TEA020420.1	Scaffold1349	884940	886320	1381	.	Scaffold8479	97577	100410	456	-	-419.06	1	1
tran	NA	LTCONS_00006823	MTCONS_00049730	Scaffold1349	884940	886320	1381	.	Scaffold5474	51787	66654	1901	-	-1064.78	1	1
tran	NA	LTCONS_00006852	MTCONS_00047200	Scaffold1354	84328	84964	527	-	Scaffold492	2400373	2403716	772	-	-253.57	1	1
tran	NA	LTCONS_00006852	MTCONS_00047199	Scaffold1354	84328	84964	527	-	Scaffold492	2399693	2403663	1281	-	-253.57	1	1
tran	NA	LTCONS_00006872	MTCONS_00047274	Scaffold13561	133104	133978	875	.	Scaffold4925	787485	788151	667	.	-887.8	1	1
tran	NA	LTCONS_00006872	MTCONS_00038504	Scaffold13561	133104	133978	875	.	Scaffold3772	421600	422062	463	.	-849.6	1	1
tran	NA	LTCONS_00006872	MTCONS_00025803	Scaffold13561	133104	133978	875	.	Scaffold2582	210959	211308	350	.	-639.4	1	1
tran	NA	LTCONS_00006872	MTCONS_00024681	Scaffold13561	133104	133978	875	.	Scaffold2494	1077136	1077995	860	.	-1416.9	1	1
tran	NA	LTCONS_00006872	MTCONS_00020051	Scaffold13561	133104	133978	875	.	Scaffold216	39198	39721	524	.	-1039.2	1	1
tran	NA	LTCONS_00006872	MTCONS_00018326	Scaffold13561	133104	133978	875	.	Scaffold20617	3896	4550	655	.	-865.2	1	1
tran	NA	LTCONS_00006872	MTCONS_00013161	Scaffold13561	133104	133978	875	.	Scaffold1739	500612	501961	1350	.	-1694.4	1	1
tran	NA	LTCONS_00006872	MTCONS_00007402	Scaffold13561	133104	133978	875	.	Scaffold1387	110905	111872	968	.	-1362.8	1	1
tran	NA	LTCONS_00006872	MTCONS_00007010	Scaffold13561	133104	133978	875	.	Scaffold1364	1658842	1659448	607	.	-1107.7	1	1
tran	NA	LTCONS_00006872	MTCONS_00005155	Scaffold13561	133104	133978	875	.	Scaffold12578	2366	3107	742	-	-883.44	1	1
tran	NA	LTCONS_00006901	MTCONS_00050561	Scaffold13592	44208	60671	1624	+	Scaffold566	1426757	1432646	1010	-	-484.07	-1	-1
tran	NA	LTCONS_00006904	MTCONS_00047464	Scaffold13592	109684	110169	486	.	Scaffold497	682440	682745	306	.	-433.2	1	1
tran	NA	LTCONS_00006904	MTCONS_00043335	Scaffold13592	109684	110169	486	.	Scaffold4297	881259	881765	507	.	-519.5	1	1
tran	NA	LTCONS_00006904	MTCONS_00031731	Scaffold13592	109684	110169	486	.	Scaffold305	2570233	2571755	1523	.	-906.5	1	1
tran	NA	LTCONS_00006942	TEA011678.1	Scaffold1363	494396	494655	260	.	Scaffold2105	330284	355782	1275	-	-379.07	1	1
tran	NA	LTCONS_00006942	MTCONS_00018875	Scaffold1363	494396	494655	260	.	Scaffold2105	231914	232714	801	.	-284	1	1
tran	NA	LTCONS_00007039	TEA032263.1	Scaffold13658	967658	968166	509	.	Scaffold2291	572427	573710	648	+	-636	1	1
tran	NA	LTCONS_00007078	TEA020401.1	Scaffold1366	3299972	3320534	7037	+	Scaffold794	1272124	1277317	534	+	-352.62	1	1
tran	NA	LTCONS_00007079	TEA020401.1	Scaffold1366	3299972	3339628	8732	+	Scaffold794	1272124	1277317	534	+	-352.62	1	1
tran	NA	LTCONS_00007081	TEA020401.1	Scaffold1366	3300032	3320253	2513	+	Scaffold794	1272124	1277317	534	+	-334.39	-1	-1
tran	NA	LTCONS_00007163	MTCONS_00036060	Scaffold1366	1984324	1984923	600	.	Scaffold3529	450024	467924	1223	+	-326.26	-1	-1
tran	NA	LTCONS_00007166	MTCONS_00054141	Scaffold1366	2906501	2906881	381	.	Scaffold65	1849163	1850493	1331	.	-221.25	1	1
tran	NA	LTCONS_00007220	TEA005414.1	Scaffold1374	530077	533414	2223	+	Scaffold1830	729767	732878	900	-	-450.09	-1	-1
tran	NA	LTCONS_00007317	TEA003106.1	Scaffold1379	1431965	1432584	620	.	Scaffold539	812299	823689	1017	-	-299.46	1	1
tran	172595	LTCONS_00007317	MTCONS_00007299	Scaffold1379	1431965	1432584	620	.	Scaffold1379	1242752	1259371	2848	+	-733.68	1	1
tran	172595	LTCONS_00007317	MTCONS_00007298	Scaffold1379	1431965	1432584	620	.	Scaffold1379	1242752	1259371	2842	+	-714.08	1	1
tran	NA	LTCONS_00007319	MTCONS_00004706	Scaffold13795	7874	8453	369	+	Scaffold12277	151265	163797	2064	-	-206.24	1	1
tran	NA	LTCONS_00007320	MTCONS_00004706	Scaffold13795	7874	8453	382	+	Scaffold12277	151265	163797	2064	-	-218.62	1	1
tran	NA	LTCONS_00007347	TEA009757.1	Scaffold138	123855	151433	1753	-	Scaffold270	340919	343695	663	+	-304.78	1	1
tran	NA	LTCONS_00007366	TEA005230.1	Scaffold13818	216328	218081	438	+	Scaffold4208	1227172	1232799	2085	-	-225.36	-1	-1
tran	NA	LTCONS_00007366	MTCONS_00042497	Scaffold13818	216328	218081	438	+	Scaffold4208	1255799	1260686	2661	-	-241.64	-1	-1
tran	NA	LTCONS_00007366	MTCONS_00021755	Scaffold13818	216328	218081	438	+	Scaffold2284	75488	83244	2718	-	-241.89	-1	-1
tran	NA	LTCONS_00007372	MTCONS_00034275	Scaffold13828	1048	1684	637	.	Scaffold3345	531733	532358	626	.	-1198.5	1	1
tran	NA	LTCONS_00007372	MTCONS_00014578	Scaffold13828	1048	1684	637	.	Scaffold1802	618003	618497	495	.	-905.6	1	1
tran	NA	LTCONS_00007406	TEA007658.1	Scaffold1387	1331036	1331247	212	.	Scaffold578	748991	752975	1704	+	-130.08	1	1
tran	NA	LTCONS_00007406	MTCONS_00043342	Scaffold1387	1331036	1331247	212	.	Scaffold4302	287875	291977	1642	+	-128.86	1	1
tran	NA	LTCONS_00007406	MTCONS_00010592	Scaffold1387	1331036	1331247	212	.	Scaffold1575	236914	240997	1606	+	-126.11	1	1
tran	NA	LTCONS_00007406	MTCONS_00010591	Scaffold1387	1331036	1331247	212	.	Scaffold1575	226369	240997	1423	+	-121.61	1	1
tran	NA	LTCONS_00007427	MTCONS_00054141	Scaffold1389	247439	247830	392	.	Scaffold65	1849163	1850493	1331	.	-792.3	1	1
tran	NA	LTCONS_00007494	TEA014682.1	Scaffold13925	3532	4002	471	.	Scaffold2339	99068	101788	1866	-	-259.77	1	1
tran	NA	LTCONS_00007494	TEA011764.1	Scaffold13925	3532	4002	471	.	Scaffold1939	1328526	1330636	492	-	-179.11	-1	-1
tran	NA	LTCONS_00007494	MTCONS_00003159	Scaffold13925	3532	4002	471	.	Scaffold1154	1304628	1314364	2006	+	-237.39	1	1
tran	NA	LTCONS_00007495	TEA006521.1	Scaffold13926	5366	6080	509	+	Scaffold1916	2497243	2514675	2112	-	-220.12	1	1
tran	NA	LTCONS_00007530	MTCONS_00030080	Scaffold1393	292619	296375	3757	.	Scaffold293	455741	456675	935	.	-1079.87	1	1
tran	NA	LTCONS_00007611	TEA000877.1	Scaffold140	1062607	1062915	309	.	Scaffold2971	1305678	1333585	3318	-	-401.5	1	1
tran	NA	LTCONS_00007611	MTCONS_00030664	Scaffold140	1062607	1062915	309	.	Scaffold2971	1305678	1326335	1508	-	-401.5	1	1
tran	NA	LTCONS_00007611	MTCONS_00030663	Scaffold140	1062607	1062915	309	.	Scaffold2971	1305678	1326335	1608	-	-401.5	1	1
tran	NA	LTCONS_00007625	MTCONS_00049661	Scaffold1402	88473	93095	1522	-	Scaffold5449	133310	136188	2879	-	-2869.2	1	1
tran	NA	LTCONS_00007625	MTCONS_00046494	Scaffold1402	88473	93095	1522	-	Scaffold480	1463479	1467920	4442	.	-2849.8	1	1
tran	NA	LTCONS_00007625	MTCONS_00043301	Scaffold1402	88473	93095	1522	-	Scaffold4295	483091	484346	1256	.	-2233.4	1	1
tran	NA	LTCONS_00007625	MTCONS_00032140	Scaffold1402	88473	93095	1522	-	Scaffold3106	252582	254879	2298	-	-2692.29	1	1
tran	NA	LTCONS_00007625	MTCONS_00029166	Scaffold1402	88473	93095	1522	-	Scaffold2848	178641	179771	1131	.	-1366.8	1	1
tran	NA	LTCONS_00007625	MTCONS_00025911	Scaffold1402	88473	93095	1522	-	Scaffold26	861972	867236	5265	-	-2593.17	1	1
tran	NA	LTCONS_00007626	TEA032363.1	Scaffold1402	213466	214566	386	-	Scaffold283	1507967	1518672	885	-	-239.98	-1	-1
tran	NA	LTCONS_00007626	TEA028590.1	Scaffold1402	213466	214566	386	-	Scaffold2142	2748937	2756234	1011	+	-225.63	-1	-1
tran	NA	LTCONS_00007626	TEA026224.1	Scaffold1402	213466	214566	386	-	Scaffold3992	252275	271218	2178	-	-240.55	-1	-1
tran	NA	LTCONS_00007626	TEA017409.1	Scaffold1402	213466	214566	386	-	Scaffold93	807628	822765	2232	+	-246.71	1	1
tran	NA	LTCONS_00007626	TEA010237.1	Scaffold1402	213466	214566	386	-	Scaffold5474	52907	64898	1083	-	-235.59	-1	-1
tran	NA	LTCONS_00007626	TEA007723.1	Scaffold1402	213466	214566	386	-	Scaffold3229	1440073	1450095	990	+	-241.26	1	1
tran	NA	LTCONS_00007626	TEA002322.1	Scaffold1402	213466	214566	386	-	Scaffold287	694019	713176	1782	-	-233.12	1	1
tran	NA	LTCONS_00007626	TEA002007.1	Scaffold1402	213466	214566	386	-	Scaffold4003	616634	663390	1956	-	-234.68	1	1
tran	NA	LTCONS_00007626	MTCONS_00063199	Scaffold1402	213466	214566	386	-	Scaffold93	808248	819447	2559	+	-246.71	-1	-1
tran	NA	LTCONS_00007626	MTCONS_00049730	Scaffold1402	213466	214566	386	-	Scaffold5474	51787	66654	1901	-	-242.48	-1	-1
tran	NA	LTCONS_00007626	MTCONS_00029533	Scaffold1402	213466	214566	386	-	Scaffold289	351965	360352	1222	+	-246.14	-1	-1
tran	NA	LTCONS_00007626	MTCONS_00029532	Scaffold1402	213466	214566	386	-	Scaffold289	351965	358504	1249	+	-246.14	-1	-1
tran	NA	LTCONS_00007626	MTCONS_00029351	Scaffold1402	213466	214566	386	-	Scaffold287	693261	713662	2794	-	-242.43	-1	-1
tran	NA	LTCONS_00007626	MTCONS_00029350	Scaffold1402	213466	214566	386	-	Scaffold287	693261	713662	3053	-	-242.43	-1	-1
tran	NA	LTCONS_00007647	MTCONS_00042645	Scaffold14032	444681	451997	211	-	Scaffold423	1579517	1583920	1831	+	-109.27	-1	-1
tran	NA	LTCONS_00007769	TEA026351.1	Scaffold1411	676041	676644	604	.	Scaffold2994	1046030	1048986	831	+	-231.02	1	1
tran	NA	LTCONS_00007769	TEA001593.1	Scaffold1411	676041	676644	604	.	Scaffold5723	62828	70697	4968	+	-283.54	1	1
tran	NA	LTCONS_00007769	MTCONS_00059387	Scaffold1411	676041	676644	604	.	Scaffold801	23012	24299	1288	.	-232.48	1	1
tran	NA	LTCONS_00007779	TEA019815.1	Scaffold14138	505	1084	396	-	Scaffold418	873254	876779	930	+	-359.79	-1	-1
tran	NA	LTCONS_00007784	TEA015211.1	Scaffold1414	487754	494312	1371	+	Scaffold4165	475432	481951	855	+	-382.85	-1	-1
tran	NA	LTCONS_00007784	MTCONS_00031474	Scaffold1414	487754	494312	1371	+	Scaffold3038	1523931	1529233	616	+	-325.49	1	1
tran	NA	LTCONS_00007788	TEA031870.1	Scaffold1414	507714	509026	462	+	Scaffold11578	125096	158152	5625	+	-261.1	1	1
tran	NA	LTCONS_00007788	TEA012272.1	Scaffold1414	507714	509026	462	+	Scaffold1553	41950	44126	1242	+	-242.08	1	1
tran	NA	LTCONS_00007788	MTCONS_00010242	Scaffold1414	507714	509026	462	+	Scaffold1553	40713	45396	2690	+	-254.78	-1	-1
tran	NA	LTCONS_00007789	MTCONS_00048592	Scaffold1414	529757	531693	1728	+	Scaffold520	1142247	1148002	1170	+	-476.85	1	1
tran	NA	LTCONS_00007811	MTCONS_00010485	Scaffold14141	16515	17324	557	-	Scaffold157	271685	300503	1769	-	-279.77	1	1
tran	NA	LTCONS_00007815	TEA011449.1	Scaffold14141	138832	140188	1357	.	Scaffold1911	756782	764730	651	-	-338.29	-1	-1
tran	NA	LTCONS_00007825	MTCONS_00028111	Scaffold1417	345430	345779	267	+	Scaffold2779	224480	240914	4946	-	-141.21	1	1
tran	NA	LTCONS_00007836	TEA029966.1	Scaffold1417	1312800	1316090	1018	+	Scaffold8306	473813	476318	1623	-	-446.68	1	1
tran	NA	LTCONS_00007836	TEA028157.1	Scaffold1417	1312800	1316090	1018	+	Scaffold4364	160297	166873	1821	-	-522.22	-1	-1
tran	NA	LTCONS_00007882	TEA002370.1	Scaffold14200	60404	60829	255	+	Scaffold3330	180621	203853	3702	-	-142.98	1	1
tran	NA	LTCONS_00007945	MTCONS_00002567	Scaffold1428	687715	699371	832	-	Scaffold1128	267441	273111	1480	+	-359.86	1	1
tran	NA	LTCONS_00007945	MTCONS_00002566	Scaffold1428	687715	699371	832	-	Scaffold1128	267441	273111	1480	+	-361.86	1	1
tran	NA	LTCONS_00007994	MTCONS_00011511	Scaffold143	499938	500138	201	.	Scaffold1629	204432	218867	2124	-	-115.61	1	1
tran	NA	LTCONS_00008023	TEA020087.1	Scaffold1432	357135	358289	534	-	Scaffold238	1412230	1437674	1632	+	-299.19	1	1
tran	NA	LTCONS_00008023	TEA003084.1	Scaffold1432	357135	358289	534	-	Scaffold855	584862	589825	1236	-	-268.29	1	1
tran	NA	LTCONS_00008023	TEA002557.1	Scaffold1432	357135	358289	534	-	Scaffold6055	295010	303213	2448	-	-289.45	1	1
tran	NA	LTCONS_00008033	TEA028025.1	Scaffold1434	9320	10860	595	-	Scaffold520	21522	40094	1803	+	-272.71	1	1
tran	NA	LTCONS_00008039	MTCONS_00032660	Scaffold14340	3591	4265	675	.	Scaffold3159	348525	351841	1283	-	-308.05	-1	-1
tran	NA	LTCONS_00008074	MTCONS_00014873	Scaffold14358	63332	63787	456	.	Scaffold1822	508764	513968	1782	-	-236.98	-1	-1
tran	NA	LTCONS_00008083	TEA013403.1	Scaffold14376	2902	3361	460	.	Scaffold3611	1790488	1799579	996	-	-330.69	1	1
tran	NA	LTCONS_00008135	TEA011489.1	Scaffold1440	158658	159327	670	.	Scaffold5104	269718	273501	468	+	-447.4	-1	-1
tran	NA	LTCONS_00008135	MTCONS_00049978	Scaffold1440	158658	159327	670	.	Scaffold5528	159176	173833	1328	-	-360.16	1	1
tran	NA	LTCONS_00008135	MTCONS_00020915	Scaffold1440	158658	159327	670	.	Scaffold2230	429659	434633	1075	+	-374.77	1	1
tran	NA	LTCONS_00008135	MTCONS_00018154	Scaffold1440	158658	159327	670	.	Scaffold2046	286174	316592	2473	-	-758.27	1	1
tran	NA	LTCONS_00008141	MTCONS_00013881	Scaffold1440	977888	978238	351	.	Scaffold1770	3135942	3157528	1752	-	-183.87	1	1
tran	NA	LTCONS_00008173	TEA022281.1	Scaffold1441	1743455	1745364	427	-	Scaffold2558	80331	82078	417	-	-173.38	1	1
tran	NA	LTCONS_00008173	MTCONS_00023299	Scaffold1441	1743455	1745364	427	-	Scaffold2376	384553	388072	1574	-	-216.89	1	1
tran	NA	LTCONS_00008173	MTCONS_00016041	Scaffold1441	1743455	1745364	427	-	Scaffold1889	472183	485520	2999	-	-213.83	1	1
tran	NA	LTCONS_00008176	TEA027254.1	Scaffold1441	403265	404214	950	.	Scaffold1289	1168357	1188245	1230	-	-1096.61	1	1
tran	NA	LTCONS_00008176	TEA012775.1	Scaffold1441	403265	404214	950	.	Scaffold967	2241705	2263457	3087	-	-1040.8	1	1
tran	NA	LTCONS_00008176	MTCONS_00064242	Scaffold1441	403265	404214	950	.	Scaffold967	2241037	2263457	3740	-	-1040.8	1	1
tran	NA	LTCONS_00008186	TEA007774.1	Scaffold1442	57742	61100	403	-	Scaffold390	1763096	1774110	1848	-	-197.73	1	1
tran	NA	LTCONS_00008186	MTCONS_00035799	Scaffold1442	57742	61100	403	-	Scaffold35	2528031	2532558	962	+	-188.2	-1	-1
tran	NA	LTCONS_00008186	MTCONS_00035798	Scaffold1442	57742	61100	403	-	Scaffold35	2528002	2532558	919	+	-200.43	1	1
tran	NA	LTCONS_00008199	TEA013169.1	Scaffold1443	26546	27957	637	+	Scaffold4005	874962	879806	690	-	-294.9	-1	-1
tran	NA	LTCONS_00008199	MTCONS_00047874	Scaffold1443	26546	27957	637	+	Scaffold502	2623939	2636155	1682	-	-343.37	1	1
tran	NA	LTCONS_00008199	MTCONS_00040570	Scaffold1443	26546	27957	637	+	Scaffold4005	871826	879806	1707	-	-331.81	1	1
tran	NA	LTCONS_00008199	MTCONS_00040569	Scaffold1443	26546	27957	637	+	Scaffold4005	871826	879806	1719	-	-335.57	1	1
tran	NA	LTCONS_00008272	TEA007969.1	Scaffold14457	449461	450846	1386	.	Scaffold2628	586943	589294	1185	+	-605.2	1	1
tran	NA	LTCONS_00008335	TEA002331.1	Scaffold145	280228	280434	207	.	Scaffold287	485530	522642	2970	+	-180.12	1	1
tran	NA	LTCONS_00008442	TEA029623.1	Scaffold1460	464423	482707	1016	-	Scaffold5050	74859	143289	1905	+	-462.31	1	1
tran	NA	LTCONS_00008442	MTCONS_00047959	Scaffold1460	464423	482707	1016	-	Scaffold5050	74859	143289	1470	+	-445.41	1	1
tran	173624	LTCONS_00008532	MTCONS_00008535	Scaffold1466	52021	53604	665	+	Scaffold1466	227227	410117	2714	+	-301.22	1	1
tran	43991	LTCONS_00008532	MTCONS_00008533	Scaffold1466	52021	53604	665	+	Scaffold1466	97594	257044	4048	+	-340.55	1	1
tran	NA	LTCONS_00008544	MTCONS_00064405	Scaffold1466	1199640	1203416	378	+	Scaffold974	2480477	2517031	1376	-	-202.68	1	1
tran	NA	LTCONS_00008595	MTCONS_00039550	Scaffold1466	2446990	2449605	308	-	Scaffold3908	1448349	1459884	1808	-	-157.79	1	1
tran	NA	LTCONS_00008604	TEA000093.1	Scaffold1466	413063	413384	322	.	Scaffold3930	333514	338621	1554	+	-183.9	-1	-1
tran	NA	LTCONS_00008607	TEA011953.1	Scaffold1466	1203951	1204409	459	.	Scaffold4229	1643759	1650571	1062	-	-221.61	-1	-1
tran	NA	LTCONS_00008615	TEA032392.1	Scaffold1466	2469803	2470489	687	.	Scaffold1650	904239	905638	1302	+	-318.57	1	1
tran	NA	LTCONS_00008615	TEA013636.1	Scaffold1466	2469803	2470489	687	.	Scaffold498	208190	219089	2877	-	-326.76	1	1
tran	NA	LTCONS_00008615	TEA007956.1	Scaffold1466	2469803	2470489	687	.	Scaffold920	924834	927580	2439	-	-322.85	1	1
tran	NA	LTCONS_00008615	TEA007945.1	Scaffold1466	2469803	2470489	687	.	Scaffold920	794630	797467	2838	-	-345.81	1	1
tran	NA	LTCONS_00008615	TEA007941.1	Scaffold1466	2469803	2470489	687	.	Scaffold920	669935	689656	5406	-	-324.17	1	1
tran	NA	LTCONS_00008615	TEA004083.1	Scaffold1466	2469803	2470489	687	.	Scaffold3614	397632	401040	2259	+	-355.99	1	1
tran	NA	LTCONS_00008615	MTCONS_00005248	Scaffold1466	2469803	2470489	687	.	Scaffold1265	153630	158476	3376	-	-338.25	1	1
tran	NA	LTCONS_00008640	TEA006938.1	Scaffold1467	1511790	1512238	370	+	Scaffold2334	58741	71715	1263	+	-185.81	1	1
tran	NA	LTCONS_00008643	MTCONS_00038153	Scaffold1467	1800172	1806083	1400	+	Scaffold3726	353340	370436	2123	-	-578.22	1	1
tran	NA	LTCONS_00008662	TEA033816.1	Scaffold1467	1336703	1340323	597	-	Scaffold1759	2167802	2169058	1257	+	-273.35	1	1
tran	NA	LTCONS_00008662	TEA019075.1	Scaffold1467	1336703	1340323	597	-	Scaffold276	333439	338485	1791	-	-284.32	1	1
tran	NA	LTCONS_00008667	TEA015662.1	Scaffold1467	1772951	1774599	1022	-	Scaffold3726	326397	335161	3243	+	-491.87	1	1
tran	NA	LTCONS_00008667	MTCONS_00038130	Scaffold1467	1772951	1774599	1022	-	Scaffold3726	325719	337539	5821	+	-501.73	1	1
tran	NA	LTCONS_00008727	MTCONS_00053420	Scaffold1471	1095269	1099528	1555	+	Scaffold626	1875848	1885217	1306	+	-573.63	1	1
tran	NA	LTCONS_00008727	MTCONS_00053419	Scaffold1471	1095269	1099528	1555	+	Scaffold626	1875848	1881485	1828	+	-632.1	1	1
tran	NA	LTCONS_00008785	MTCONS_00034934	Scaffold14718	119792	120287	496	.	Scaffold3434	97478	98418	941	.	-859.82	1	1
tran	NA	LTCONS_00008785	MTCONS_00033081	Scaffold14718	119792	120287	496	.	Scaffold3198	771588	772635	1048	.	-811.34	1	1
tran	NA	LTCONS_00008785	MTCONS_00023460	Scaffold14718	119792	120287	496	.	Scaffold2382	369529	370264	736	.	-375.9	1	1
tran	NA	LTCONS_00008813	TEA003004.1	Scaffold1474	564322	564764	443	+	Scaffold8584	286786	297601	3912	+	-269.58	1	1
tran	NA	LTCONS_00008813	MTCONS_00046576	Scaffold1474	564322	564764	443	+	Scaffold481	761980	776764	1765	-	-258.75	1	1
tran	NA	LTCONS_00008816	TEA013094.1	Scaffold1474	1621090	1622175	917	+	Scaffold9793	205800	210565	756	-	-335.77	-1	-1
tran	NA	LTCONS_00008850	MTCONS_00020431	Scaffold14782	173279	173851	573	.	Scaffold2184	1151569	1154863	2084	+	-238.89	1	1
tran	NA	LTCONS_00008850	MTCONS_00012096	Scaffold14782	173279	173851	573	.	Scaffold1671	1652405	1655654	2048	-	-242.36	1	1
tran	NA	LTCONS_00008851	MTCONS_00064418	Scaffold14783	6909	7338	430	.	Scaffold9740	1342	1947	606	.	-873.5	1	1
tran	NA	LTCONS_00008851	MTCONS_00051191	Scaffold14783	6909	7338	430	.	Scaffold578	450521	450913	393	.	-795.5	1	1
tran	NA	LTCONS_00008872	TEA020271.1	Scaffold1479	591250	591696	447	.	Scaffold3877	1571658	1572155	498	-	-212.75	1	1
tran	124825	LTCONS_00008907	TEA023378.1	Scaffold1480	1062531	1065957	375	-	Scaffold1480	926658	937707	1272	-	-185.44	1	1
tran	NA	LTCONS_00008907	TEA016414.1	Scaffold1480	1062531	1065957	375	-	Scaffold3491	395877	406487	795	+	-192.14	1	1
tran	NA	LTCONS_00008922	TEA024434.1	Scaffold1483	283376	286433	880	+	Scaffold4589	319838	346922	1728	+	-454.86	1	1
tran	NA	LTCONS_00008922	TEA022935.1	Scaffold1483	283376	286433	880	+	Scaffold1341	514267	516165	522	-	-269.39	-1	-1
tran	NA	LTCONS_00008922	TEA010637.1	Scaffold1483	283376	286433	880	+	Scaffold946	451061	462430	1422	+	-459.67	-1	-1
tran	NA	LTCONS_00008922	MTCONS_00063742	Scaffold1483	283376	286433	880	+	Scaffold946	450790	462797	2003	+	-436.14	1	1
tran	NA	LTCONS_00008922	MTCONS_00052218	Scaffold1483	283376	286433	880	+	Scaffold6020	4815	29748	1309	+	-424.22	1	1
tran	NA	LTCONS_00008922	MTCONS_00038162	Scaffold1483	283376	286433	880	+	Scaffold3726	1042575	1056312	2069	-	-484.58	1	1
tran	NA	LTCONS_00008922	MTCONS_00038159	Scaffold1483	283376	286433	880	+	Scaffold3726	984895	988463	1269	-	-435.76	1	1
tran	NA	LTCONS_00008922	MTCONS_00017304	Scaffold1483	283376	286433	880	+	Scaffold1981	557401	586466	1711	-	-470.2	-1	-1
tran	NA	LTCONS_00008922	MTCONS_00006570	Scaffold1483	283376	286433	880	+	Scaffold1341	513871	516172	925	-	-402.27	1	1
tran	NA	LTCONS_00008928	MTCONS_00046952	Scaffold1483	683296	683798	503	.	Scaffold487	2514625	2521862	1059	+	-253.82	1	1
tran	NA	LTCONS_00008928	MTCONS_00046951	Scaffold1483	683296	683798	503	.	Scaffold487	2514625	2521862	1059	+	-253.82	1	1
tran	NA	LTCONS_00008929	TEA004308.1	Scaffold14830	36711	42599	3857	+	Scaffold2322	1828439	1835826	570	+	-355.1	1	1
tran	NA	LTCONS_00008991	MTCONS_00049363	Scaffold14862	28959	29297	339	+	Scaffold5381	323219	327951	1814	+	-608.52	1	1
tran	NA	LTCONS_00008992	TEA016978.1	Scaffold14862	569	2132	679	-	Scaffold4925	23715	28988	1485	+	-300.43	1	1
tran	NA	LTCONS_00008992	TEA000860.1	Scaffold14862	569	2132	679	-	Scaffold4297	949929	962533	1458	+	-328.05	1	1
tran	NA	LTCONS_00008995	TEA019549.1	Scaffold14862	36446	37743	1298	.	Scaffold60	1466791	1467300	510	+	-339.27	1	1
tran	NA	LTCONS_00008995	TEA007969.1	Scaffold14862	36446	37743	1298	.	Scaffold2628	586943	589294	1185	+	-596.12	1	1
tran	NA	LTCONS_00009065	TEA021437.1	Scaffold1491	1054222	1059455	1100	-	Scaffold1504	2609156	2609824	669	+	-286	1	1
tran	NA	LTCONS_00009084	TEA022107.1	Scaffold1491	926888	927149	262	.	Scaffold3036	1842032	1842484	453	+	-124.86	1	1
tran	NA	LTCONS_00009086	MTCONS_00032725	Scaffold1492	223192	224464	360	+	Scaffold3161	1072891	1080147	1718	-	-177.95	1	1
tran	NA	LTCONS_00009087	MTCONS_00036258	Scaffold1492	242898	245548	473	+	Scaffold354	488591	501550	1496	+	-219.98	1	1
tran	NA	LTCONS_00009178	MTCONS_00061484	Scaffold1492	231701	233727	2027	.	Scaffold870	15971	20515	3239	+	-883.14	1	1
tran	NA	LTCONS_00009179	MTCONS_00014758	Scaffold1492	235229	238556	3328	.	Scaffold1816	3662132	3678432	4444	+	-1451.63	1	1
tran	NA	LTCONS_00009179	MTCONS_00014757	Scaffold1492	235229	238556	3328	.	Scaffold1816	3662132	3678432	4468	+	-1453.48	1	1
tran	NA	LTCONS_00009181	MTCONS_00050355	Scaffold1492	540992	541524	533	.	Scaffold5620	955843	999090	5452	-	-730.87	1	1
tran	NA	LTCONS_00009181	MTCONS_00029016	Scaffold1492	540992	541524	533	.	Scaffold2840	278654	281714	3061	.	-326.82	1	1
tran	NA	LTCONS_00009185	TEA001593.1	Scaffold1492	2839332	2839569	238	.	Scaffold5723	62828	70697	4968	+	-355.4	-1	-1
tran	NA	LTCONS_00009185	MTCONS_00057959	Scaffold1492	2839332	2839569	238	.	Scaffold751	1562692	1563333	642	.	-359.9	-1	-1
tran	NA	LTCONS_00009186	TEA029085.1	Scaffold1492	3375185	3376428	1244	.	Scaffold106	1016663	1029632	888	+	-701.78	1	1
tran	NA	LTCONS_00009186	MTCONS_00045577	Scaffold1492	3375185	3376428	1244	.	Scaffold4621	60128	62290	2163	.	-1964.14	1	1
tran	NA	LTCONS_00009192	TEA031129.1	Scaffold14949	109414	111351	220	+	Scaffold4102	439053	447093	1722	-	-112.82	-1	-1
tran	NA	LTCONS_00009192	MTCONS_00041399	Scaffold14949	109414	111351	220	+	Scaffold4102	423782	447250	1924	-	-112.54	1	1
tran	NA	LTCONS_00009283	MTCONS_00043335	Scaffold1497	663276	663659	384	.	Scaffold4297	881259	881765	507	.	-515.2	1	1
tran	NA	LTCONS_00009286	TEA024925.1	Scaffold1498	46024	48023	461	-	Scaffold6794	1282052	1285542	396	-	-172.28	-1	-1
tran	NA	LTCONS_00009286	MTCONS_00042042	Scaffold1498	46024	48023	461	-	Scaffold4155	936734	939608	1366	-	-218.79	1	1
tran	NA	LTCONS_00009321	TEA030726.1	Scaffold1502	813392	813913	522	+	Scaffold1514	2282097	2286024	693	-	-256.46	1	1
tran	NA	LTCONS_00009321	TEA002744.1	Scaffold1502	813392	813913	522	+	Scaffold2800	1379836	1383865	822	-	-322.46	1	1
tran	NA	LTCONS_00009370	TEA013267.1	Scaffold1503	134049	135267	1219	.	Scaffold344	1913778	1932396	711	-	-744.64	1	1
tran	NA	LTCONS_00009374	TEA033264.1	Scaffold1503	178661	179207	547	.	Scaffold4160	999843	1006867	1845	+	-431.12	1	1
tran	NA	LTCONS_00009374	TEA032434.1	Scaffold1503	178661	179207	547	.	Scaffold4224	1120209	1125036	2784	+	-448.11	1	1
tran	NA	LTCONS_00009374	TEA016802.1	Scaffold1503	178661	179207	547	.	Scaffold4289	1002374	1006594	1917	+	-412.56	1	1
tran	NA	LTCONS_00009374	MTCONS_00058680	Scaffold1503	178661	179207	547	.	Scaffold773	398170	398986	817	.	-1146	1	1
tran	NA	LTCONS_00009374	MTCONS_00006187	Scaffold1503	178661	179207	547	.	Scaffold13110	17618	18406	789	.	-1096.5	1	1
tran	NA	LTCONS_00009401	TEA030854.1	Scaffold1504	1577911	1578682	668	+	Scaffold3806	124684	151706	5790	-	-335.37	1	1
tran	NA	LTCONS_00009401	TEA010263.1	Scaffold1504	1577911	1578682	668	+	Scaffold2051	1486038	1489076	2103	-	-279.27	1	1
tran	NA	LTCONS_00009401	MTCONS_00013818	Scaffold1504	1577911	1578682	668	+	Scaffold177	2577931	2579636	1706	.	-275.73	1	1
tran	NA	LTCONS_00009462	TEA014726.1	Scaffold1504	1066510	1067078	569	.	Scaffold9769	136893	144287	528	+	-247.77	1	1
tran	NA	LTCONS_00009462	MTCONS_00050667	Scaffold1504	1066510	1067078	569	.	Scaffold568	1142010	1154926	1031	-	-277.67	1	1
tran	NA	LTCONS_00009466	MTCONS_00032786	Scaffold1505	31844	34123	1723	+	Scaffold3165	1806622	1851076	2327	-	-810.62	1	1
tran	NA	LTCONS_00009483	MTCONS_00046142	Scaffold1505	587585	588996	288	-	Scaffold4733	153096	163796	2089	-	-171.7	1	1
tran	NA	LTCONS_00009483	MTCONS_00046141	Scaffold1505	587585	588996	288	-	Scaffold4733	152226	163796	2525	-	-171.7	-1	-1
tran	NA	LTCONS_00009483	MTCONS_00039321	Scaffold1505	587585	588996	288	-	Scaffold3877	1551137	1558461	1332	-	-176.44	1	1
tran	NA	LTCONS_00009483	MTCONS_00039319	Scaffold1505	587585	588996	288	-	Scaffold3877	1551137	1558461	869	-	-141.4	1	1
tran	NA	LTCONS_00009483	MTCONS_00027115	Scaffold1505	587585	588996	288	-	Scaffold2702	494443	524883	4426	+	-181.43	1	1
tran	NA	LTCONS_00009504	MTCONS_00008097	Scaffold1508	678711	689276	697	+	Scaffold144	537089	549858	2930	+	-326.41	1	1
tran	NA	LTCONS_00009505	MTCONS_00042069	Scaffold1508	53259	117473	650	-	Scaffold4159	494610	498931	1388	-	-332.8	1	1
tran	NA	LTCONS_00009506	MTCONS_00042069	Scaffold1508	59022	117445	446	-	Scaffold4159	494610	498931	1388	-	-238.53	1	1
tran	NA	LTCONS_00009530	TEA002357.1	Scaffold1508	479966	480534	569	.	Scaffold4012	532552	534739	804	-	-362.53	1	1
tran	NA	LTCONS_00009545	MTCONS_00000579	Scaffold1509	507920	509675	339	-	Scaffold1032	439468	459695	1446	+	-188.71	1	1
tran	NA	LTCONS_00009548	MTCONS_00024907	Scaffold1509	662148	662354	207	.	Scaffold251	2040045	2047140	3792	-	-110.4	1	1
tran	NA	LTCONS_00009549	MTCONS_00003800	Scaffold1509	697520	697812	293	.	Scaffold1182	1626084	1629465	1301	-	-140.7	1	1
tran	NA	LTCONS_00009554	TEA024988.1	Scaffold1513	557620	560119	868	+	Scaffold492	1004087	1014306	2622	-	-436.53	1	1
tran	NA	LTCONS_00009554	TEA014158.1	Scaffold1513	557620	560119	868	+	Scaffold1875	1212038	1214309	1659	-	-431.84	1	1
tran	NA	LTCONS_00009554	MTCONS_00048888	Scaffold1513	557620	560119	868	+	Scaffold5276	804279	821427	1878	-	-482.49	-1	-1
tran	NA	LTCONS_00009555	TEA024988.1	Scaffold1513	557620	560119	844	+	Scaffold492	1004087	1014306	2622	-	-433.93	1	1
tran	NA	LTCONS_00009555	TEA014158.1	Scaffold1513	557620	560119	844	+	Scaffold1875	1212038	1214309	1659	-	-429.04	1	1
tran	NA	LTCONS_00009555	MTCONS_00048888	Scaffold1513	557620	560119	844	+	Scaffold5276	804279	821427	1878	-	-472.26	-1	-1
tran	NA	LTCONS_00009566	TEA028742.1	Scaffold1513	168749	169150	402	.	Scaffold114	1747485	1752512	1815	+	-243.48	1	1
tran	NA	LTCONS_00009567	TEA030462.1	Scaffold1513	687653	688401	749	.	Scaffold12471	51609	55044	3012	+	-356.01	-1	-1
tran	NA	LTCONS_00009567	TEA007386.1	Scaffold1513	687653	688401	749	.	Scaffold401	443485	447970	3027	+	-365.28	1	1
tran	NA	LTCONS_00009630	MTCONS_00026317	Scaffold1514	883853	884612	760	.	Scaffold2615	968397	982572	3614	-	-351.64	1	1
tran	NA	LTCONS_00009675	MTCONS_00059060	Scaffold15163	48704	50811	993	-	Scaffold790	435661	447599	1398	+	-453.13	1	1
tran	NA	LTCONS_00009676	MTCONS_00033875	Scaffold15163	50966	52402	1047	-	Scaffold332	80111	84108	3899	-	-765.04	1	1
tran	NA	LTCONS_00009676	MTCONS_00023284	Scaffold15163	50966	52402	1047	-	Scaffold2376	288112	296868	2681	+	-434.42	1	1
tran	NA	LTCONS_00009713	MTCONS_00051908	Scaffold15171	78250	80003	424	+	Scaffold598	1460343	1469273	2825	+	-217.97	1	1
tran	NA	LTCONS_00009722	TEA030047.1	Scaffold15171	313601	313904	304	.	Scaffold319	1161292	1166296	1503	-	-173.64	-1	-1
tran	NA	LTCONS_00009722	MTCONS_00021895	Scaffold15171	313601	313904	304	.	Scaffold2292	1999794	2004086	3589	-	-182.21	1	1
tran	NA	LTCONS_00009735	MTCONS_00008892	Scaffold1520	1837717	1838398	421	+	Scaffold1480	1098571	1104979	1249	+	-204.25	-1	-1
tran	NA	LTCONS_00009784	TEA009202.1	Scaffold1522	698182	698491	310	.	Scaffold4263	343111	351728	1110	-	-151.23	1	1
tran	13124	LTCONS_00009784	MTCONS_00009758	Scaffold1522	698182	698491	310	.	Scaffold1522	711614	717271	1094	+	-126.08	-1	-1
tran	NA	LTCONS_00009785	TEA029870.1	Scaffold1522	728985	729404	420	.	Scaffold661	772008	778457	2319	+	-255.32	1	1
tran	NA	LTCONS_00009787	MTCONS_00009252	Scaffold15227	53619	54350	732	.	Scaffold1496	561674	563239	1566	.	-1025.2	1	1
tran	NA	LTCONS_00009787	MTCONS_00003343	Scaffold15227	53619	54350	732	.	Scaffold1164	2004394	2004901	508	.	-1050.5	1	1
tran	NA	LTCONS_00009793	TEA017834.1	Scaffold1523	651184	652888	345	+	Scaffold11594	379860	385604	990	+	-181.76	1	1
tran	189213	LTCONS_00009836	TEA033671.1	Scaffold1526	241941	245626	444	+	Scaffold1526	434838	442933	2478	-	-261.55	1	1
tran	NA	LTCONS_00009836	TEA027519.1	Scaffold1526	241941	245626	444	+	Scaffold845	1776662	1790482	1596	+	-255.54	1	1
tran	NA	LTCONS_00009836	TEA022664.1	Scaffold1526	241941	245626	444	+	Scaffold1076	2597027	2598568	879	-	-225.01	1	1
tran	NA	LTCONS_00009844	TEA023406.1	Scaffold1526	262129	263479	745	-	Scaffold2376	332328	339378	2445	+	-362.29	1	1
tran	NA	LTCONS_00009844	MTCONS_00037362	Scaffold1526	262129	263479	745	-	Scaffold3651	201349	210329	3705	-	-377.51	1	1
tran	NA	LTCONS_00009844	MTCONS_00023286	Scaffold1526	262129	263479	745	-	Scaffold2376	331445	339633	3769	+	-362.29	1	1
tran	NA	LTCONS_00009870	TEA013317.1	Scaffold1526	640081	641070	990	.	Scaffold2330	150183	150773	591	-	-663.08	-1	-1
tran	NA	LTCONS_00009870	TEA001691.1	Scaffold1526	640081	641070	990	.	Scaffold817	510498	520072	1953	-	-618.76	1	1
tran	NA	LTCONS_00009870	MTCONS_00017089	Scaffold1526	640081	641070	990	.	Scaffold1969	238231	240365	1550	+	-575.82	-1	-1
tran	NA	LTCONS_00009917	MTCONS_00051936	Scaffold153	1336437	1337105	585	+	Scaffold598	176986	191698	2524	-	-288.76	1	1
tran	NA	LTCONS_00009951	MTCONS_00016958	Scaffold1531	768149	769136	352	-	Scaffold1959	214618	238753	2291	+	-174.8	-1	-1
tran	NA	LTCONS_00009951	MTCONS_00016956	Scaffold1531	768149	769136	352	-	Scaffold1959	214414	227044	1790	+	-174.8	-1	-1
tran	NA	LTCONS_00009952	TEA018521.1	Scaffold15310	2706	3392	687	.	Scaffold3993	85144	88180	1290	+	-1335.56	1	1
tran	NA	LTCONS_00009952	TEA018520.1	Scaffold15310	2706	3392	687	.	Scaffold3993	120198	122421	855	+	-1268.06	1	1
tran	NA	LTCONS_00009979	TEA005497.1	Scaffold1535	1097224	1097586	363	.	Scaffold9906	241523	246355	1350	+	-758.6	-1	-1
tran	NA	LTCONS_00010014	MTCONS_00040095	Scaffold1538	941904	947251	1312	-	Scaffold397	2064773	2068535	3763	.	-1413.58	1	1
tran	NA	LTCONS_00010015	TEA031921.1	Scaffold1538	949598	956123	2541	-	Scaffold783	687416	692231	624	+	-326.57	1	1
tran	NA	LTCONS_00010030	MTCONS_00056367	Scaffold1539	139698	140182	485	.	Scaffold708	1391122	1393706	906	-	-221.57	1	1
tran	NA	LTCONS_00010030	MTCONS_00040436	Scaffold1539	139698	140182	485	.	Scaffold3997	414246	418135	1510	-	-205.8	1	1
tran	NA	LTCONS_00010057	TEA021492.1	Scaffold154	2450735	2451441	274	+	Scaffold626	856480	858489	423	+	-84.02	-1	-1
tran	NA	LTCONS_00010067	TEA032217.1	Scaffold154	3274782	3275857	988	+	Scaffold110	833760	837259	1134	-	-962.1	-1	-1
tran	NA	LTCONS_00010067	MTCONS_00048006	Scaffold154	3274782	3275857	988	+	Scaffold507	1538433	1544520	1572	-	-875.93	1	1
tran	NA	LTCONS_00010067	MTCONS_00002105	Scaffold154	3274782	3275857	988	+	Scaffold110	833264	837520	1683	-	-1129.1	1	1
tran	NA	LTCONS_00010102	MTCONS_00052053	Scaffold154	221511	226471	4961	.	Scaffold599	1287409	1289368	1960	.	-1214.99	1	1
tran	NA	LTCONS_00010102	MTCONS_00032316	Scaffold154	221511	226471	4961	.	Scaffold31206	5218	6888	1671	.	-2048.25	1	1
tran	NA	LTCONS_00010102	MTCONS_00028036	Scaffold154	221511	226471	4961	.	Scaffold27724	6056	7849	1794	.	-2430.65	1	1
tran	NA	LTCONS_00010102	MTCONS_00026486	Scaffold154	221511	226471	4961	.	Scaffold263	47246	48597	1352	.	-1807.19	1	1
tran	NA	LTCONS_00010109	TEA012775.1	Scaffold154	3391039	3391652	614	.	Scaffold967	2241705	2263457	3087	-	-716.3	1	1
tran	NA	LTCONS_00010109	MTCONS_00064242	Scaffold154	3391039	3391652	614	.	Scaffold967	2241037	2263457	3740	-	-716.3	1	1
tran	NA	LTCONS_00010116	MTCONS_00000931	Scaffold1541	737924	739487	443	+	Scaffold1048	1704738	1713931	2504	-	-201.22	1	1
tran	NA	LTCONS_00010151	TEA022838.1	Scaffold15433	527987	528211	225	.	Scaffold981	158564	159467	618	+	-247.79	1	1
tran	NA	LTCONS_00010154	TEA002162.1	Scaffold1549	59830	60649	820	+	Scaffold2673	745430	746089	660	-	-1129	-1	-1
tran	NA	LTCONS_00010156	MTCONS_00034876	Scaffold1549	124922	125889	968	+	Scaffold3418	222954	234471	1436	+	-402.75	1	1
tran	NA	LTCONS_00010157	TEA002162.1	Scaffold1549	136868	138077	1210	+	Scaffold2673	745430	746089	660	-	-1134.7	-1	-1
tran	76671	LTCONS_00010173	TEA031690.1	Scaffold1549	133064	134125	1062	.	Scaffold1549	47862	56394	723	+	-323.15	1	1
tran	NA	LTCONS_00010226	TEA009473.1	Scaffold1552	745543	746490	308	+	Scaffold1786	1968169	1978298	1665	-	-168.52	-1	-1
tran	NA	LTCONS_00010226	MTCONS_00014237	Scaffold1552	745543	746490	308	+	Scaffold1786	1967435	1978432	2539	-	-163.09	-1	-1
tran	NA	LTCONS_00010250	TEA022307.1	Scaffold1553	444295	445598	238	+	Scaffold1105	477917	478387	471	-	-117.38	1	1
tran	NA	LTCONS_00010258	MTCONS_00040177	Scaffold1553	763110	766045	986	+	Scaffold398	677392	687661	2196	+	-471.55	-1	-1
tran	NA	LTCONS_00010285	TEA005331.1	Scaffold1554	105852	112096	1028	-	Scaffold5900	143804	147297	2454	-	-493.74	1	1
tran	NA	LTCONS_00010285	MTCONS_00000016	Scaffold1554	105852	112096	1028	-	Scaffold1001	371021	375276	2865	+	-493.73	1	1
tran	NA	LTCONS_00010312	MTCONS_00001063	Scaffold1556	933014	938163	4642	+	Scaffold1053	872790	880395	1913	+	-2117.82	1	1
tran	NA	LTCONS_00010326	MTCONS_00001064	Scaffold1556	931939	945706	5310	-	Scaffold1053	872790	882343	1938	+	-1425.06	1	1
tran	NA	LTCONS_00010341	TEA029724.1	Scaffold15594	1128	1951	824	.	Scaffold1343	1111227	1129187	2037	-	-663.51	1	1
tran	NA	LTCONS_00010341	TEA028831.1	Scaffold15594	1128	1951	824	.	Scaffold77	180514	197167	2562	+	-875.86	-1	-1
tran	NA	LTCONS_00010341	TEA024198.1	Scaffold15594	1128	1951	824	.	Scaffold3245	2978481	2979038	558	-	-1024	1	1
tran	NA	LTCONS_00010341	TEA020149.1	Scaffold15594	1128	1951	824	.	Scaffold1236	788780	807744	1965	-	-447	1	1
tran	NA	LTCONS_00010341	TEA009075.1	Scaffold15594	1128	1951	824	.	Scaffold744	537969	538358	390	+	-763.7	1	1
tran	NA	LTCONS_00010341	TEA004250.1	Scaffold15594	1128	1951	824	.	Scaffold1366	1088847	1096917	1065	-	-817.21	1	1
tran	NA	LTCONS_00010341	MTCONS_00049723	Scaffold15594	1128	1951	824	.	Scaffold5460	28307	29233	927	.	-1249.47	1	1
tran	NA	LTCONS_00010341	MTCONS_00008711	Scaffold15594	1128	1951	824	.	Scaffold1471	54930	81605	3702	+	-1215.74	1	1
tran	NA	LTCONS_00010349	MTCONS_00027070	Scaffold1561	234261	235233	973	.	Scaffold2697	541176	546972	2016	-	-494.35	1	1
tran	NA	LTCONS_00010385	MTCONS_00041572	Scaffold1562	1509236	1511408	2173	-	Scaffold411	3892419	3901028	1444	-	-743.56	1	1
tran	NA	LTCONS_00010394	MTCONS_00013775	Scaffold1562	1088805	1090424	1620	.	Scaffold17685	2956	5280	1969	+	-2384.25	1	1
tran	NA	LTCONS_00010395	MTCONS_00041572	Scaffold1562	1503648	1504138	491	.	Scaffold411	3892419	3901028	1444	-	-576.4	1	1
tran	NA	LTCONS_00010428	MTCONS_00004360	Scaffold1563	1303003	1305089	2087	-	Scaffold1200	1493579	1499641	2936	-	-956.59	1	1
tran	NA	LTCONS_00010430	TEA026959.1	Scaffold1563	826649	827124	476	.	Scaffold2358	473906	476982	1755	-	-684.72	-1	-1
tran	NA	LTCONS_00010430	TEA022339.1	Scaffold1563	826649	827124	476	.	Scaffold760	353920	367720	2790	-	-653.8	1	1
tran	NA	LTCONS_00010430	TEA003646.1	Scaffold1563	826649	827124	476	.	Scaffold873	1414468	1421683	1056	-	-912.44	1	1
tran	NA	LTCONS_00010430	MTCONS_00045397	Scaffold1563	826649	827124	476	.	Scaffold46	259253	266718	2213	-	-253.46	-1	-1
tran	NA	LTCONS_00010430	MTCONS_00031629	Scaffold1563	826649	827124	476	.	Scaffold3046	1197418	1220992	3725	-	-906.97	1	1
tran	NA	LTCONS_00010430	MTCONS_00028429	Scaffold1563	826649	827124	476	.	Scaffold2800	1173352	1190379	3417	+	-917.9	1	1
tran	NA	LTCONS_00010430	MTCONS_00028428	Scaffold1563	826649	827124	476	.	Scaffold2800	1173352	1190379	3133	+	-917.9	1	1
tran	NA	LTCONS_00010440	MTCONS_00043350	Scaffold15650	80956	81184	229	.	Scaffold4303	174300	177504	638	+	-124.37	1	1
tran	NA	LTCONS_00010440	MTCONS_00018695	Scaffold15650	80956	81184	229	.	Scaffold209	24810	27238	1002	-	-123.75	1	1
tran	NA	LTCONS_00010452	TEA033258.1	Scaffold157	31095	67576	496	+	Scaffold4160	1340077	1342821	1590	-	-837.29	1	1
tran	NA	LTCONS_00010452	TEA017446.1	Scaffold157	31095	67576	496	+	Scaffold789	76204	77069	648	+	-769.81	-1	-1
tran	NA	LTCONS_00010452	TEA007550.1	Scaffold157	31095	67576	496	+	Scaffold719	2209244	2211945	1464	-	-901.91	1	1
tran	NA	LTCONS_00010452	TEA007543.1	Scaffold157	31095	67576	496	+	Scaffold719	2148299	2149894	756	-	-850.2	-1	-1
tran	NA	LTCONS_00010481	TEA017446.1	Scaffold157	31095	31577	483	-	Scaffold789	76204	77069	648	+	-306.37	1	1
tran	NA	LTCONS_00010481	TEA007550.1	Scaffold157	31095	31577	483	-	Scaffold719	2209244	2211945	1464	-	-337.95	-1	-1
tran	NA	LTCONS_00010481	TEA007543.1	Scaffold157	31095	31577	483	-	Scaffold719	2148299	2149894	756	-	-329.18	1	1
tran	NA	LTCONS_00010505	TEA009846.1	Scaffold157	797694	798384	691	.	Scaffold1591	1648008	1659662	1716	+	-721.32	-1	-1
tran	NA	LTCONS_00010567	TEA000935.1	Scaffold1571	1127789	1128319	531	.	Scaffold397	834683	855712	2322	-	-609.97	1	1
tran	NA	LTCONS_00010576	TEA017557.1	Scaffold15716	20775	24018	1136	+	Scaffold720	324368	334798	1644	+	-532.76	1	1
tran	NA	LTCONS_00010576	MTCONS_00050196	Scaffold15716	20775	24018	1136	+	Scaffold559	193230	229150	2014	-	-545.66	1	1
tran	NA	LTCONS_00010576	MTCONS_00047712	Scaffold15716	20775	24018	1136	+	Scaffold5003	739928	750185	1914	+	-538.87	1	1
tran	NA	LTCONS_00010600	TEA021513.1	Scaffold1575	1198942	1210610	835	-	Scaffold626	617377	633951	3606	+	-518.76	-1	-1
tran	NA	LTCONS_00010600	MTCONS_00040862	Scaffold1575	1198942	1210610	835	-	Scaffold4072	901283	929679	4406	-	-537.64	1	1
tran	NA	LTCONS_00010600	MTCONS_00030497	Scaffold1575	1198942	1210610	835	-	Scaffold2952	578173	600782	4565	+	-524.56	1	1
tran	NA	LTCONS_00010605	MTCONS_00040095	Scaffold1578	198123	199267	1145	.	Scaffold397	2064773	2068535	3763	.	-1564.72	1	1
tran	NA	LTCONS_00010638	MTCONS_00063047	Scaffold1579	1308620	1312753	3572	-	Scaffold920	193048	195354	2307	+	-2654.86	1	1
tran	NA	LTCONS_00010638	MTCONS_00062448	Scaffold1579	1308620	1312753	3572	-	Scaffold8974	216680	220867	964	+	-1739.8	1	1
tran	NA	LTCONS_00010638	MTCONS_00038789	Scaffold1579	1308620	1312753	3572	-	Scaffold3815	279544	280920	1377	.	-2644	1	1
tran	NA	LTCONS_00010646	TEA032769.1	Scaffold1579	1343193	1343644	452	.	Scaffold73	242953	253045	1314	-	-764.82	1	1
tran	NA	LTCONS_00010646	TEA029882.1	Scaffold1579	1343193	1343644	452	.	Scaffold251	35747	45092	3489	+	-291.16	1	1
tran	NA	LTCONS_00010647	TEA032663.1	Scaffold15794	48628	51215	438	-	Scaffold2241	933688	971926	5232	-	-219.1	1	1
tran	NA	LTCONS_00010647	TEA005726.1	Scaffold15794	48628	51215	438	-	Scaffold2448	162511	190377	4170	+	-203.79	1	1
tran	NA	LTCONS_00010647	MTCONS_00027996	Scaffold15794	48628	51215	438	-	Scaffold2769	505908	561425	3629	-	-189.9	1	1
tran	NA	LTCONS_00010650	MTCONS_00003509	Scaffold1581	365821	368459	237	+	Scaffold1170	2066806	2072516	790	+	-122.13	1	1
tran	NA	LTCONS_00010668	MTCONS_00053874	Scaffold1583	124006	125210	705	+	Scaffold6390	6991	7619	629	.	-426.9	-1	-1
tran	NA	LTCONS_00010733	TEA029447.1	Scaffold1591	123468	128830	2420	-	Scaffold1051	460111	463157	432	-	-239.9	1	1
tran	NA	LTCONS_00010794	MTCONS_00012134	Scaffold1593	694647	695591	911	+	Scaffold1672	997900	1037030	4542	-	-1266.15	-1	-1
tran	32127	LTCONS_00010841	TEA030605.1	Scaffold1593	764384	765270	887	.	Scaffold1593	797396	797926	531	-	-1101.3	1	1
tran	NA	LTCONS_00010842	TEA026979.1	Scaffold1593	1284500	1287281	2782	.	Scaffold13595	216947	232864	4137	+	-1181.43	1	1
tran	NA	LTCONS_00010842	TEA012322.1	Scaffold1593	1284500	1287281	2782	.	Scaffold4579	275457	285151	2784	+	-997.19	1	1
tran	NA	LTCONS_00010845	TEA023771.1	Scaffold15934	36559	40005	691	+	Scaffold2419	321128	325331	648	-	-302.71	-1	-1
tran	NA	LTCONS_00010846	TEA023771.1	Scaffold15934	36559	40591	1001	+	Scaffold2419	321128	325331	648	-	-316.29	1	1
tran	NA	LTCONS_00010848	MTCONS_00006375	Scaffold15934	43418	44687	1270	.	Scaffold1325	280822	301888	5504	+	-630.12	1	1
tran	NA	LTCONS_00010848	MTCONS_00004360	Scaffold15934	43418	44687	1270	.	Scaffold1200	1493579	1499641	2936	-	-606.27	1	1
tran	NA	LTCONS_00010851	TEA033207.1	Scaffold1594	668987	671028	2042	+	Scaffold404	1712182	1713508	384	+	-212.56	1	1
tran	NA	LTCONS_00010860	MTCONS_00008608	Scaffold1594	652911	654618	1708	.	Scaffold1466	1482615	1483963	1349	.	-587.18	1	1
tran	NA	LTCONS_00010866	MTCONS_00037124	Scaffold1597	41871	48491	820	-	Scaffold3639	1214141	1224225	1525	+	-392.73	-1	-1
tran	NA	LTCONS_00010866	MTCONS_00029262	Scaffold1597	41871	48491	820	-	Scaffold286	256670	262337	1844	-	-398.27	1	1
tran	NA	LTCONS_00010870	TEA016713.1	Scaffold15979	623	828	206	.	Scaffold1045	1239376	1241221	981	+	-105.81	-1	-1
tran	NA	LTCONS_00010888	TEA001998.1	Scaffold1598	2127431	2127701	271	+	Scaffold1467	138308	148536	1503	+	-184.12	-1	-1
tran	NA	LTCONS_00010888	MTCONS_00008623	Scaffold1598	2127431	2127701	271	+	Scaffold1467	138281	149260	2324	+	-189.66	1	1
tran	NA	LTCONS_00010888	MTCONS_00008622	Scaffold1598	2127431	2127701	271	+	Scaffold1467	138247	149260	2258	+	-191.82	1	1
tran	NA	LTCONS_00010941	MTCONS_00063669	Scaffold1599	1458560	1459734	212	+	Scaffold943	2413349	2419465	1078	-	-138.05	-1	-1
tran	NA	LTCONS_00010941	MTCONS_00063668	Scaffold1599	1458560	1459734	212	+	Scaffold943	2413349	2419465	1078	-	-138.05	-1	-1
tran	NA	LTCONS_00010941	MTCONS_00025995	Scaffold1599	1458560	1459734	212	+	Scaffold2604	10389	13423	695	-	-124.53	1	1
tran	NA	LTCONS_00010956	TEA020575.1	Scaffold1599	567717	568236	520	.	Scaffold98	1256539	1260733	1236	+	-395.43	1	1
tran	NA	LTCONS_00010956	TEA011764.1	Scaffold1599	567717	568236	520	.	Scaffold1939	1328526	1330636	492	-	-199.26	-1	-1
tran	NA	LTCONS_00010956	TEA010592.1	Scaffold1599	567717	568236	520	.	Scaffold984	1071220	1075477	1803	+	-278.69	1	1
tran	NA	LTCONS_00010965	TEA022223.1	Scaffold1599	1390408	1390881	474	.	Scaffold298	833821	839555	1839	+	-271.73	-1	-1
tran	NA	LTCONS_00010966	TEA025836.1	Scaffold1599	1397803	1399331	1529	.	Scaffold1250	1349106	1351110	732	-	-364.98	1	1
tran	NA	LTCONS_00010978	TEA011766.1	Scaffold16	197334	197886	446	-	Scaffold1939	1442976	1447523	1779	+	-228.62	-1	-1
tran	NA	LTCONS_00010984	TEA024469.1	Scaffold16	212299	212654	356	.	Scaffold1525	1059368	1099181	4269	+	-179.47	-1	-1
tran	NA	LTCONS_00010985	MTCONS_00030188	Scaffold16	627577	628763	1187	.	Scaffold2936	245642	283877	2891	-	-564.53	1	1
tran	NA	LTCONS_00010985	MTCONS_00030186	Scaffold16	627577	628763	1187	.	Scaffold2936	245642	283822	2836	-	-564.53	1	1
tran	NA	LTCONS_00011022	MTCONS_00064331	Scaffold160	9973	10180	208	.	Scaffold9736	12394	16148	3755	-	-109.63	1	1
tran	NA	LTCONS_00011041	TEA012330.1	Scaffold16003	144196	144735	540	.	Scaffold4291	602622	606657	1188	-	-254.34	1	1
tran	NA	LTCONS_00011076	TEA001593.1	Scaffold1605	1058651	1059291	641	.	Scaffold5723	62828	70697	4968	+	-624.05	1	1
tran	NA	LTCONS_00011077	TEA001593.1	Scaffold1605	1059843	1061036	1194	.	Scaffold5723	62828	70697	4968	+	-882.08	1	1
tran	NA	LTCONS_00011098	MTCONS_00063048	Scaffold1607	225428	276435	1160	-	Scaffold920	299144	369991	1449	+	-544.97	1	1
tran	NA	LTCONS_00011098	MTCONS_00011118	Scaffold1607	225428	276435	1160	-	Scaffold1609	926759	945888	2109	+	-570.42	1	1
tran	NA	LTCONS_00011245	TEA027602.1	Scaffold1614	352848	354826	1979	.	Scaffold2902	51013	58483	5229	-	-2029.71	1	1
tran	NA	LTCONS_00011245	TEA026904.1	Scaffold1614	352848	354826	1979	.	Scaffold2232	37979	67135	5760	-	-2784.71	1	1
tran	NA	LTCONS_00011245	TEA010554.1	Scaffold1614	352848	354826	1979	.	Scaffold1188	1922606	1923442	837	-	-575.7	1	1
tran	NA	LTCONS_00011245	TEA005383.1	Scaffold1614	352848	354826	1979	.	Scaffold2953	97674	107042	3120	-	-1361.75	1	1
tran	NA	LTCONS_00011245	MTCONS_00056393	Scaffold1614	352848	354826	1979	.	Scaffold708	967894	968583	690	.	-903.15	1	1
tran	NA	LTCONS_00011245	MTCONS_00052820	Scaffold1614	352848	354826	1979	.	Scaffold611	351189	351843	655	.	-1177	-1	-1
tran	NA	LTCONS_00011245	MTCONS_00049729	Scaffold1614	352848	354826	1979	.	Scaffold5474	50266	75938	6141	-	-2863.06	1	1
tran	NA	LTCONS_00011245	MTCONS_00047308	Scaffold1614	352848	354826	1979	.	Scaffold4947	268087	269379	1293	+	-2439.7	1	1
tran	NA	LTCONS_00011245	MTCONS_00047277	Scaffold1614	352848	354826	1979	.	Scaffold4927	26123	31275	3419	-	-1016.6	1	1
tran	NA	LTCONS_00011245	MTCONS_00044846	Scaffold1614	352848	354826	1979	.	Scaffold4490	700245	702725	2481	.	-1765.67	1	1
tran	NA	LTCONS_00011245	MTCONS_00042516	Scaffold1614	352848	354826	1979	.	Scaffold4212	302170	303606	1437	-	-1541.72	1	1
tran	NA	LTCONS_00011245	MTCONS_00040404	Scaffold1614	352848	354826	1979	.	Scaffold3992	271668	281740	5551	-	-2903.77	1	1
tran	NA	LTCONS_00011245	MTCONS_00019706	Scaffold1614	352848	354826	1979	.	Scaffold2142	2737992	2739479	1488	+	-2161.8	1	1
tran	NA	LTCONS_00011245	MTCONS_00018706	Scaffold1614	352848	354826	1979	.	Scaffold209	641001	641856	856	.	-1187.26	1	1
tran	NA	LTCONS_00011245	MTCONS_00003724	Scaffold1614	352848	354826	1979	.	Scaffold1180	239510	245389	4657	+	-3188.98	1	1
tran	NA	LTCONS_00011247	TEA022838.1	Scaffold1614	708946	709473	528	.	Scaffold981	158564	159467	618	+	-526.7	1	1
tran	NA	LTCONS_00011247	MTCONS_00061988	Scaffold1614	708946	709473	528	.	Scaffold879	748882	759015	1004	+	-480.19	1	1
tran	NA	LTCONS_00011318	MTCONS_00001065	Scaffold1621	105999	110625	1193	-	Scaffold1053	872857	902537	1993	+	-574.79	-1	-1
tran	NA	LTCONS_00011319	TEA015095.1	Scaffold1621	105999	110625	1266	-	Scaffold846	260319	267263	873	+	-387.41	1	1
tran	NA	LTCONS_00011319	TEA006368.1	Scaffold1621	105999	110625	1266	-	Scaffold709	2334909	2338678	456	+	-234.92	1	1
tran	NA	LTCONS_00011319	MTCONS_00060700	Scaffold1621	105999	110625	1266	-	Scaffold846	260283	309902	1522	+	-615.07	1	1
tran	NA	LTCONS_00011319	MTCONS_00001065	Scaffold1621	105999	110625	1266	-	Scaffold1053	872857	902537	1993	+	-593.9	1	1
tran	NA	LTCONS_00011429	TEA028584.1	Scaffold1626	2900859	2905484	1061	-	Scaffold2142	1365114	1376727	978	+	-395.27	1	1
tran	NA	LTCONS_00011429	MTCONS_00045558	Scaffold1626	2900859	2905484	1061	-	Scaffold4615	95787	103126	1263	-	-456.27	1	1
tran	NA	LTCONS_00011429	MTCONS_00039039	Scaffold1626	2900859	2905484	1061	-	Scaffold3847	181287	202920	1617	-	-416.58	-1	-1
tran	NA	LTCONS_00011443	MTCONS_00028255	Scaffold1626	971293	971824	532	.	Scaffold2790	191115	193789	1830	+	-261.32	-1	-1
tran	NA	LTCONS_00011452	MTCONS_00062927	Scaffold1626	2424338	2424977	640	.	Scaffold914	767388	768985	1598	.	-1216.5	1	1
tran	NA	LTCONS_00011452	MTCONS_00049948	Scaffold1626	2424338	2424977	640	.	Scaffold5514	821	1497	677	.	-1132.6	1	1
tran	NA	LTCONS_00011452	MTCONS_00038717	Scaffold1626	2424338	2424977	640	.	Scaffold3805	12801	13895	1095	.	-1228.5	1	1
tran	NA	LTCONS_00011452	MTCONS_00015569	Scaffold1626	2424338	2424977	640	.	Scaffold1857	3313463	3314070	608	.	-1125.8	1	1
tran	NA	LTCONS_00011452	MTCONS_00007640	Scaffold1626	2424338	2424977	640	.	Scaffold14032	152070	153214	970	-	-1232.4	1	1
tran	NA	LTCONS_00011452	MTCONS_00003942	Scaffold1626	2424338	2424977	640	.	Scaffold1186	25833	26416	584	.	-988.5	1	1
tran	NA	LTCONS_00011452	MTCONS_00000713	Scaffold1626	2424338	2424977	640	.	Scaffold1041	52179	55685	1204	+	-1233.1	1	1
tran	NA	LTCONS_00011452	MTCONS_00000712	Scaffold1626	2424338	2424977	640	.	Scaffold1041	52179	55685	1204	+	-1251.3	1	1
tran	NA	LTCONS_00011452	MTCONS_00000711	Scaffold1626	2424338	2424977	640	.	Scaffold1041	52179	55685	1204	+	-1251.3	1	1
tran	NA	LTCONS_00011456	MTCONS_00064215	Scaffold1626	3168660	3169104	445	.	Scaffold966	632711	634252	1542	.	-336.5	1	1
tran	NA	LTCONS_00011456	MTCONS_00064109	Scaffold1626	3168660	3169104	445	.	Scaffold962	164734	185303	3147	+	-746.4	1	1
tran	NA	LTCONS_00011457	MTCONS_00050092	Scaffold16269	686	1514	734	-	Scaffold558	3685903	3688862	1020	+	-346	1	1
tran	NA	LTCONS_00011507	TEA006116.1	Scaffold1629	39233	39880	260	-	Scaffold2518	167489	168430	558	+	-151.56	1	1
tran	NA	LTCONS_00011520	MTCONS_00001438	Scaffold1629	1939955	1947515	1286	-	Scaffold1073	446812	491549	1520	+	-587.52	-1	-1
tran	NA	LTCONS_00011520	MTCONS_00001437	Scaffold1629	1939955	1947515	1286	-	Scaffold1073	446812	453286	1583	+	-587.24	-1	-1
tran	NA	LTCONS_00011522	TEA013732.1	Scaffold1629	1770733	1770951	219	.	Scaffold747	246419	258967	1380	-	-336.5	-1	-1
tran	NA	LTCONS_00011542	MTCONS_00057896	Scaffold1631	203850	204453	604	+	Scaffold749	1672204	1677957	2183	+	-404.23	-1	-1
tran	NA	LTCONS_00011581	TEA012828.1	Scaffold1631	1039521	1040296	776	.	Scaffold809	982622	989671	1257	-	-334.18	-1	-1
tran	NA	LTCONS_00011581	MTCONS_00059568	Scaffold1631	1039521	1040296	776	.	Scaffold809	982622	989781	1383	-	-334.97	-1	-1
tran	NA	LTCONS_00011581	MTCONS_00059564	Scaffold1631	1039521	1040296	776	.	Scaffold809	964828	989802	4596	-	-383.6	-1	-1
tran	NA	LTCONS_00011593	TEA026389.1	Scaffold1639	18842	19528	227	+	Scaffold535	508955	527167	1644	+	-128.45	-1	-1
tran	NA	LTCONS_00011593	MTCONS_00010473	Scaffold1639	18842	19528	227	+	Scaffold157	946608	950233	1271	+	-120.37	-1	-1
tran	NA	LTCONS_00011612	TEA024413.1	Scaffold1640	126059	128576	853	+	Scaffold706	690914	713694	1143	-	-383.28	1	1
tran	NA	LTCONS_00011672	MTCONS_00039353	Scaffold1641	524299	525109	686	-	Scaffold3879	358493	364803	2249	+	-360.02	-1	-1
tran	NA	LTCONS_00011680	TEA023760.1	Scaffold16423	2690	3239	550	.	Scaffold3874	804827	805345	519	-	-957.9	1	1
tran	NA	LTCONS_00011680	TEA009075.1	Scaffold16423	2690	3239	550	.	Scaffold744	537969	538358	390	+	-812	1	1
tran	NA	LTCONS_00011730	MTCONS_00047602	Scaffold1644	1526148	1526409	262	.	Scaffold5	1306452	1316678	1416	+	-121.22	-1	-1
tran	NA	LTCONS_00011730	MTCONS_00047601	Scaffold1644	1526148	1526409	262	.	Scaffold5	1306452	1316678	1406	+	-121.83	-1	-1
tran	NA	LTCONS_00011767	TEA010783.1	Scaffold16463	2887	3337	364	+	Scaffold35	408506	440332	774	+	-161.04	1	1
tran	NA	LTCONS_00011769	MTCONS_00044558	Scaffold165	37866	39473	745	+	Scaffold4434	1298243	1305993	1107	+	-301.32	1	1
tran	NA	LTCONS_00011769	MTCONS_00043842	Scaffold165	37866	39473	745	+	Scaffold4343	1001433	1005986	1093	-	-306.34	1	1
tran	NA	LTCONS_00011770	MTCONS_00030318	Scaffold165	1339	1832	494	.	Scaffold2943	676186	680666	1007	-	-262.05	1	1
tran	NA	LTCONS_00011776	MTCONS_00012766	Scaffold1650	800642	803932	1498	+	Scaffold1709	990018	993203	1178	-	-507.06	-1	-1
tran	NA	LTCONS_00011778	MTCONS_00012766	Scaffold1650	800642	803932	1548	+	Scaffold1709	990018	993203	1178	-	-513.33	1	1
tran	NA	LTCONS_00011790	MTCONS_00063078	Scaffold1650	998550	1018166	408	+	Scaffold920	635720	643058	782	-	-180.88	-1	-1
tran	NA	LTCONS_00011790	MTCONS_00008573	Scaffold1650	998550	1018166	408	+	Scaffold1466	2542549	2543611	890	+	-166.1	-1	-1
tran	NA	LTCONS_00011797	TEA026351.1	Scaffold1650	1400764	1402497	301	-	Scaffold2994	1046030	1048986	831	+	-152.38	-1	-1
tran	NA	LTCONS_00011797	TEA002612.1	Scaffold1650	1400764	1402497	301	-	Scaffold145	557716	560891	1029	+	-188.77	1	1
tran	NA	LTCONS_00011797	MTCONS_00053556	Scaffold1650	1400764	1402497	301	-	Scaffold6286	10850	13467	1034	+	-177.13	-1	-1
tran	NA	LTCONS_00011797	MTCONS_00053554	Scaffold1650	1400764	1402497	301	-	Scaffold6286	10831	13467	1134	+	-186	1	1
tran	NA	LTCONS_00011798	TEA018080.1	Scaffold1650	127928	128255	328	.	Scaffold2493	114951	123000	1635	+	-152.48	-1	-1
tran	NA	LTCONS_00011798	MTCONS_00062369	Scaffold1650	127928	128255	328	.	Scaffold895	1637025	1657083	4023	+	-151.16	-1	-1
tran	NA	LTCONS_00011816	TEA005391.1	Scaffold1651	350033	351230	1198	.	Scaffold4543	565399	571077	1029	-	-599.43	1	1
tran	NA	LTCONS_00011818	TEA027662.1	Scaffold16538	17494	21402	839	-	Scaffold92	1230419	1236243	1914	+	-414.18	1	1
tran	NA	LTCONS_00011845	MTCONS_00020368	Scaffold16544	56337	57118	782	.	Scaffold2181	540239	552498	3482	-	-442.22	1	1
tran	NA	LTCONS_00011869	TEA029962.1	Scaffold1656	599490	604042	954	-	Scaffold4086	413009	417045	381	-	-188.26	1	1
tran	NA	LTCONS_00011869	TEA017698.1	Scaffold1656	599490	604042	954	-	Scaffold2787	600399	605269	366	-	-178.76	1	1
tran	NA	LTCONS_00011888	TEA016042.1	Scaffold1659	961676	962612	937	+	Scaffold3641	213114	222134	579	-	-358.63	1	1
tran	NA	LTCONS_00011899	TEA027750.1	Scaffold1659	143147	145207	975	-	Scaffold206	266995	270483	1866	-	-504.61	1	1
tran	NA	LTCONS_00011899	TEA014224.1	Scaffold1659	143147	145207	975	-	Scaffold1614	1183148	1186667	1917	+	-473.56	-1	-1
tran	NA	LTCONS_00011899	MTCONS_00014905	Scaffold1659	143147	145207	975	-	Scaffold1823	150147	153616	1964	-	-457.55	1	1
tran	NA	LTCONS_00011921	MTCONS_00053789	Scaffold1659	897971	898338	368	.	Scaffold6370	192328	193849	1437	+	-647.3	1	1
tran	NA	LTCONS_00011924	MTCONS_00040734	Scaffold1660	455300	455875	576	+	Scaffold404	1732710	1741762	1259	+	-251.4	1	1
tran	NA	LTCONS_00011924	MTCONS_00040733	Scaffold1660	455300	455875	576	+	Scaffold404	1732710	1741762	1252	+	-272.18	-1	-1
tran	NA	LTCONS_00011930	MTCONS_00025069	Scaffold1660	438523	440902	2380	-	Scaffold2527	60449	88701	2782	+	-923	1	1
tran	NA	LTCONS_00011957	MTCONS_00021362	Scaffold16626	561	6563	311	+	Scaffold2268	35090	43526	1477	-	-180.89	1	1
tran	NA	LTCONS_00011957	MTCONS_00021361	Scaffold16626	561	6563	311	+	Scaffold2268	35090	43473	1218	-	-180.89	-1	-1
tran	NA	LTCONS_00011960	MTCONS_00003124	Scaffold16627	9900	10731	832	.	Scaffold11517	694979	698544	3566	.	-396.85	1	1
tran	NA	LTCONS_00011960	MTCONS_00001994	Scaffold16627	9900	10731	832	.	Scaffold1093	427566	435159	7594	.	-384.51	-1	-1
tran	NA	LTCONS_00012031	MTCONS_00054155	Scaffold1667	1144741	1146460	1720	.	Scaffold650	4555	6701	2147	-	-2267.58	1	1
tran	NA	LTCONS_00012031	MTCONS_00033434	Scaffold1667	1144741	1146460	1720	.	Scaffold3249	842327	844732	2406	.	-2558.35	1	1
tran	NA	LTCONS_00012031	MTCONS_00015878	Scaffold1667	1144741	1146460	1720	.	Scaffold1879	571962	574343	2382	-	-2945.4	1	1
tran	NA	LTCONS_00012067	TEA032574.1	Scaffold1671	476375	476858	484	+	Scaffold8	674343	681619	1029	-	-232.5	1	1
tran	NA	LTCONS_00012075	TEA031846.1	Scaffold1671	2053273	2057740	1702	+	Scaffold2638	613856	617130	744	-	-355.05	1	1
tran	NA	LTCONS_00012075	MTCONS_00003369	Scaffold1671	2053273	2057740	1702	+	Scaffold1167	1209341	1213947	1409	+	-596.27	1	1
tran	NA	LTCONS_00012105	MTCONS_00032613	Scaffold1671	506103	507202	1100	.	Scaffold31536	9129	12425	2655	-	-447.26	1	1
tran	NA	LTCONS_00012137	TEA031983.1	Scaffold1672	228478	228777	300	.	Scaffold248	1201907	1202844	561	-	-183.32	1	1
tran	NA	LTCONS_00012137	TEA000618.1	Scaffold1672	228478	228777	300	.	Scaffold8161	452014	454814	1437	-	-209.17	1	1
tran	NA	LTCONS_00012143	TEA005196.1	Scaffold1672	1514369	1514666	298	.	Scaffold16544	616222	617271	636	+	-150.67	-1	-1
tran	NA	LTCONS_00012176	TEA008461.1	Scaffold1676	547771	552528	485	+	Scaffold722	850407	853844	909	-	-236.33	-1	-1
tran	NA	LTCONS_00012195	TEA027657.1	Scaffold1677	483148	485358	1530	-	Scaffold8475	21270	22933	765	+	-367.7	1	1
tran	NA	LTCONS_00012195	TEA004681.1	Scaffold1677	483148	485358	1530	-	Scaffold1520	273249	276578	2376	-	-743.89	1	1
tran	NA	LTCONS_00012195	MTCONS_00009736	Scaffold1677	483148	485358	1530	-	Scaffold1520	272271	277620	4477	-	-770.2	1	1
tran	NA	LTCONS_00012229	MTCONS_00053969	Scaffold1679	631017	632163	1006	-	Scaffold641	265610	266449	700	+	-266.09	1	1
tran	NA	LTCONS_00012229	MTCONS_00053967	Scaffold1679	631017	632163	1006	-	Scaffold641	263426	263987	422	+	-186.54	-1	-1
tran	NA	LTCONS_00012229	MTCONS_00053405	Scaffold1679	631017	632163	1006	-	Scaffold626	789355	795945	2237	+	-468.16	1	1
tran	NA	LTCONS_00012229	MTCONS_00009683	Scaffold1679	631017	632163	1006	-	Scaffold1517	387908	392156	1541	+	-471.63	1	1
tran	NA	LTCONS_00012238	TEA029323.1	Scaffold168	85830	86155	326	.	Scaffold15430	233342	240164	390	+	-134.63	1	1
tran	NA	LTCONS_00012238	TEA026874.1	Scaffold168	85830	86155	326	.	Scaffold3542	184365	190236	390	+	-134.73	1	1
tran	NA	LTCONS_00012238	TEA002006.1	Scaffold168	85830	86155	326	.	Scaffold4003	1044799	1052246	387	+	-130.93	1	1
tran	NA	LTCONS_00012253	TEA032917.1	Scaffold1682	27511	27749	239	.	Scaffold1598	3005323	3006240	918	+	-129.85	1	1
tran	NA	LTCONS_00012253	TEA032903.1	Scaffold1682	27511	27749	239	.	Scaffold1598	2846533	2848039	1374	+	-135.68	-1	-1
tran	NA	LTCONS_00012253	TEA032893.1	Scaffold1682	27511	27749	239	.	Scaffold1598	2951346	2953445	1419	+	-129.72	-1	-1
tran	NA	LTCONS_00012253	TEA025768.1	Scaffold1682	27511	27749	239	.	Scaffold2881	1323412	1325245	1368	+	-141.41	-1	-1
tran	NA	LTCONS_00012253	TEA025350.1	Scaffold1682	27511	27749	239	.	Scaffold423	4511944	4526816	885	-	-109.37	-1	-1
tran	NA	LTCONS_00012253	TEA019450.1	Scaffold1682	27511	27749	239	.	Scaffold1078	113311	115840	1368	-	-142.22	-1	-1
tran	NA	LTCONS_00012253	TEA011664.1	Scaffold1682	27511	27749	239	.	Scaffold4154	381930	383841	1446	+	-139.86	-1	-1
tran	NA	LTCONS_00012253	TEA011408.1	Scaffold1682	27511	27749	239	.	Scaffold13990	2126	3686	768	-	-141.54	-1	-1
tran	NA	LTCONS_00012253	MTCONS_00031392	Scaffold1682	27511	27749	239	.	Scaffold303	317352	320605	1611	-	-133.64	-1	-1
tran	NA	LTCONS_00012255	TEA026959.1	Scaffold1682	55554	55818	265	.	Scaffold2358	473906	476982	1755	-	-176.8	-1	-1
tran	NA	LTCONS_00012255	TEA022339.1	Scaffold1682	55554	55818	265	.	Scaffold760	353920	367720	2790	-	-177.68	1	1
tran	NA	LTCONS_00012255	TEA003646.1	Scaffold1682	55554	55818	265	.	Scaffold873	1414468	1421683	1056	-	-192.09	1	1
tran	NA	LTCONS_00012255	MTCONS_00031629	Scaffold1682	55554	55818	265	.	Scaffold3046	1197418	1220992	3725	-	-178.14	1	1
tran	NA	LTCONS_00012255	MTCONS_00028429	Scaffold1682	55554	55818	265	.	Scaffold2800	1173352	1190379	3417	+	-175.75	1	1
tran	NA	LTCONS_00012255	MTCONS_00028428	Scaffold1682	55554	55818	265	.	Scaffold2800	1173352	1190379	3133	+	-175.75	1	1
tran	NA	LTCONS_00012296	MTCONS_00021169	Scaffold16857	4176	6440	356	-	Scaffold2248	772848	808046	3431	-	-206.09	1	1
tran	NA	LTCONS_00012317	TEA032996.1	Scaffold16867	217782	218875	1094	.	Scaffold913	696134	706041	1701	-	-844.54	-1	-1
tran	NA	LTCONS_00012317	TEA029441.1	Scaffold16867	217782	218875	1094	.	Scaffold1051	519962	526277	2097	+	-1010.75	-1	-1
tran	NA	LTCONS_00012317	TEA006136.1	Scaffold16867	217782	218875	1094	.	Scaffold2132	1556147	1571757	2700	+	-1033.37	-1	-1
tran	NA	LTCONS_00012332	MTCONS_00060620	Scaffold1688	210147	210603	457	.	Scaffold844	3916388	3940223	1170	-	-232.19	1	1
tran	NA	LTCONS_00012335	MTCONS_00033303	Scaffold1689	110691	113258	838	+	Scaffold3245	2591601	2595405	1482	+	-429.87	-1	-1
tran	NA	LTCONS_00012381	MTCONS_00060418	Scaffold1689	291156	291721	566	.	Scaffold838	1189827	1199119	4446	+	-326.89	1	1
tran	NA	LTCONS_00012383	MTCONS_00050405	Scaffold1689	798843	799150	308	.	Scaffold563	707197	708700	1268	+	-345.96	-1	-1
tran	NA	LTCONS_00012383	MTCONS_00050404	Scaffold1689	798843	799150	308	.	Scaffold563	707197	708700	1268	+	-345.96	1	1
tran	NA	LTCONS_00012383	MTCONS_00044420	Scaffold1689	798843	799150	308	.	Scaffold4413	551752	559431	1763	+	-112.55	1	1
tran	NA	LTCONS_00012383	MTCONS_00016956	Scaffold1689	798843	799150	308	.	Scaffold1959	214414	227044	1790	+	-119.04	1	1
tran	NA	LTCONS_00012383	MTCONS_00009641	Scaffold1689	798843	799150	308	.	Scaffold1516	456648	466787	2387	+	-340.49	1	1
tran	NA	LTCONS_00012383	MTCONS_00003103	Scaffold1689	798843	799150	308	.	Scaffold11516	61098	69443	1808	-	-132.45	1	1
tran	NA	LTCONS_00012383	MTCONS_00003102	Scaffold1689	798843	799150	308	.	Scaffold11516	61098	69058	1888	-	-132.45	1	1
tran	NA	LTCONS_00012383	MTCONS_00000095	Scaffold1689	798843	799150	308	.	Scaffold1006	594544	600885	1694	+	-282.39	1	1
tran	NA	LTCONS_00012387	MTCONS_00021181	Scaffold1689	1595216	1595851	636	.	Scaffold2248	342675	343184	510	.	-806.8	1	1
tran	NA	LTCONS_00012389	TEA032032.1	Scaffold1689	2305111	2305827	717	.	Scaffold154	3303749	3332198	1956	-	-775.86	1	1
tran	NA	LTCONS_00012389	TEA024220.1	Scaffold1689	2305111	2305827	717	.	Scaffold9347	130924	138543	1257	+	-611.08	1	1
tran	NA	LTCONS_00012389	TEA015534.1	Scaffold1689	2305111	2305827	717	.	Scaffold2145	2437898	2441049	423	+	-469.5	1	1
tran	NA	LTCONS_00012389	TEA013694.1	Scaffold1689	2305111	2305827	717	.	Scaffold2546	546048	561925	2937	-	-399.55	1	1
tran	NA	LTCONS_00012419	MTCONS_00062421	Scaffold1690	808357	809046	690	.	Scaffold897	190780	193801	3022	.	-1179.5	1	1
tran	NA	LTCONS_00012422	TEA003106.1	Scaffold1690	1600658	1601720	1063	.	Scaffold539	812299	823689	1017	-	-1278.33	1	1
tran	NA	LTCONS_00012422	MTCONS_00017716	Scaffold1690	1600658	1601720	1063	.	Scaffold20070	8371	9339	969	.	-824.43	1	1
tran	NA	LTCONS_00012506	TEA001410.1	Scaffold1695	4269137	4269597	333	+	Scaffold4678	527071	537581	2631	-	-168.45	1	1
tran	NA	LTCONS_00012506	MTCONS_00045880	Scaffold1695	4269137	4269597	333	+	Scaffold4678	526912	537861	2881	-	-188.4	1	1
tran	NA	LTCONS_00012506	MTCONS_00045879	Scaffold1695	4269137	4269597	333	+	Scaffold4678	526912	537861	3013	-	-188.4	1	1
tran	NA	LTCONS_00012506	MTCONS_00045878	Scaffold1695	4269137	4269597	333	+	Scaffold4678	526912	537804	2869	-	-188.4	-1	-1
tran	NA	LTCONS_00012555	TEA010793.1	Scaffold1695	3400558	3401759	642	-	Scaffold35	1434099	1440574	1734	+	-323.38	-1	-1
tran	NA	LTCONS_00012573	MTCONS_00043219	Scaffold1695	324641	326415	1775	.	Scaffold4289	613805	614230	426	.	-862.4	1	1
tran	NA	LTCONS_00012573	MTCONS_00041967	Scaffold1695	324641	326415	1775	.	Scaffold4151	210329	213750	3422	+	-1655.26	1	1
tran	NA	LTCONS_00012573	MTCONS_00028098	Scaffold1695	324641	326415	1775	.	Scaffold2776	953	2236	1284	.	-2558.4	1	1
tran	NA	LTCONS_00012573	MTCONS_00002603	Scaffold1695	324641	326415	1775	.	Scaffold1128	3266228	3273178	1653	+	-2814.8	-1	-1
tran	NA	LTCONS_00012584	MTCONS_00048523	Scaffold1695	3922749	3923375	627	.	Scaffold5193	6087	12024	621	-	-1011.6	1	1
tran	NA	LTCONS_00012584	MTCONS_00008342	Scaffold1695	3922749	3923375	627	.	Scaffold145	2424427	2424983	557	.	-950	1	1
tran	NA	LTCONS_00012623	MTCONS_00063011	Scaffold1699	671875	713724	387	-	Scaffold92	1450224	1461781	2166	+	-214.88	-1	-1
tran	NA	LTCONS_00012628	MTCONS_00063011	Scaffold1699	690415	713815	478	-	Scaffold92	1450224	1461781	2166	+	-257.97	-1	-1
tran	NA	LTCONS_00012655	TEA027662.1	Scaffold17	946573	950307	683	+	Scaffold92	1230419	1236243	1914	+	-328.55	1	1
tran	NA	LTCONS_00012656	TEA027662.1	Scaffold17	946693	947425	733	+	Scaffold92	1230419	1236243	1914	+	-357	-1	-1
tran	NA	LTCONS_00012705	TEA024661.1	Scaffold17047	158929	168260	729	+	Scaffold21755	8697	9101	405	+	-147.37	-1	-1
tran	NA	LTCONS_00012705	TEA002302.1	Scaffold17047	158929	168260	729	+	Scaffold569	1012662	1013066	405	+	-154.43	-1	-1
tran	NA	LTCONS_00012705	TEA002297.1	Scaffold17047	158929	168260	729	+	Scaffold569	1015859	1016263	405	+	-154.43	-1	-1
tran	NA	LTCONS_00012708	MTCONS_00062305	Scaffold17047	430213	431311	1099	.	Scaffold892	493740	494332	593	.	-998.39	-1	-1
tran	NA	LTCONS_00012708	MTCONS_00000141	Scaffold17047	430213	431311	1099	.	Scaffold1007	1146814	1154120	1249	-	-374.89	1	1
tran	NA	LTCONS_00012709	TEA015175.1	Scaffold17057	1034	1860	827	.	Scaffold1951	228060	245513	1335	-	-955.98	1	1
tran	NA	LTCONS_00012709	MTCONS_00036396	Scaffold17057	1034	1860	827	.	Scaffold3571	420138	421029	892	.	-358.44	1	1
tran	NA	LTCONS_00012746	MTCONS_00041375	Scaffold1708	6956	7418	463	.	Scaffold4100	457742	458290	549	.	-713.1	1	1
tran	NA	LTCONS_00012747	MTCONS_00036236	Scaffold1708	558282	559903	1622	.	Scaffold3538	26127	31891	5765	.	-862.43	1	1
tran	NA	LTCONS_00012747	MTCONS_00016612	Scaffold1708	558282	559903	1622	.	Scaffold1928	381439	383707	2269	.	-777.96	1	1
tran	NA	LTCONS_00012787	TEA003364.1	Scaffold171	55625	56917	462	-	Scaffold482	3101707	3118295	1992	+	-290.11	1	1
tran	NA	LTCONS_00012787	MTCONS_00049288	Scaffold171	55625	56917	462	-	Scaffold5359	480757	505271	9319	-	-276.01	1	1
tran	NA	LTCONS_00012787	MTCONS_00049287	Scaffold171	55625	56917	462	-	Scaffold5359	480757	505271	8455	-	-276.01	1	1
tran	NA	LTCONS_00012787	MTCONS_00007577	Scaffold171	55625	56917	462	-	Scaffold1399	489755	508585	7588	-	-266.84	1	1
tran	NA	LTCONS_00012787	MTCONS_00007576	Scaffold171	55625	56917	462	-	Scaffold1399	489755	495882	1459	-	-253.37	-1	-1
tran	NA	LTCONS_00012817	MTCONS_00046509	Scaffold1710	719905	721735	526	+	Scaffold4800	638055	684228	1364	-	-282.9	-1	-1
tran	NA	LTCONS_00012818	MTCONS_00046509	Scaffold1710	719908	721735	514	+	Scaffold4800	638055	684228	1364	-	-280.07	1	1
tran	NA	LTCONS_00012884	TEA020912.1	Scaffold1713	1101942	1115709	1125	-	Scaffold2112	929902	954260	1203	+	-485.56	-1	-1
tran	NA	LTCONS_00012884	TEA009464.1	Scaffold1713	1101942	1115709	1125	-	Scaffold1786	366137	377874	1008	-	-463.82	-1	-1
tran	NA	LTCONS_00012884	MTCONS_00044920	Scaffold1713	1101942	1115709	1125	-	Scaffold450	551832	571205	2293	+	-549.46	1	1
tran	NA	LTCONS_00012884	MTCONS_00044918	Scaffold1713	1101942	1115709	1125	-	Scaffold450	540566	565715	1388	+	-476.29	1	1
tran	NA	LTCONS_00012887	TEA020912.1	Scaffold1713	1111130	1115667	1511	-	Scaffold2112	929902	954260	1203	+	-553.22	-1	-1
tran	NA	LTCONS_00012887	TEA009464.1	Scaffold1713	1111130	1115667	1511	-	Scaffold1786	366137	377874	1008	-	-500.61	-1	-1
tran	NA	LTCONS_00012887	MTCONS_00044920	Scaffold1713	1111130	1115667	1511	-	Scaffold450	551832	571205	2293	+	-669.11	1	1
tran	NA	LTCONS_00012911	TEA025518.1	Scaffold1713	904477	905471	995	.	Scaffold3650	2268226	2285356	2337	-	-536.86	1	1
tran	NA	LTCONS_00012911	TEA013453.1	Scaffold1713	904477	905471	995	.	Scaffold4821	2525	46367	1878	-	-525.48	1	1
tran	NA	LTCONS_00012911	TEA009990.1	Scaffold1713	904477	905471	995	.	Scaffold911	292102	320090	1581	-	-523.33	-1	-1
tran	NA	LTCONS_00012912	TEA027843.1	Scaffold1713	1560062	1560326	265	.	Scaffold2301	948532	950451	948	+	-168.81	-1	-1
tran	NA	LTCONS_00012977	TEA026057.1	Scaffold172	53415	55103	1689	.	Scaffold282	1047437	1050424	1968	+	-1433.34	1	1
tran	NA	LTCONS_00012977	TEA005391.1	Scaffold172	53415	55103	1689	.	Scaffold4543	565399	571077	1029	-	-631.09	1	1
tran	NA	LTCONS_00012977	MTCONS_00033434	Scaffold172	53415	55103	1689	.	Scaffold3249	842327	844732	2406	.	-1695.7	1	1
tran	NA	LTCONS_00012977	MTCONS_00015878	Scaffold172	53415	55103	1689	.	Scaffold1879	571962	574343	2382	-	-1921.91	1	1
tran	NA	LTCONS_00013017	TEA032032.1	Scaffold1720	305938	306762	825	.	Scaffold154	3303749	3332198	1956	-	-484.75	1	1
tran	NA	LTCONS_00013018	MTCONS_00062928	Scaffold1720	410579	411258	680	.	Scaffold914	769924	771258	1335	.	-1263.7	1	1
tran	NA	LTCONS_00013018	MTCONS_00062132	Scaffold1720	410579	411258	680	.	Scaffold886	701194	702306	1113	.	-938.9	1	1
tran	NA	LTCONS_00013018	MTCONS_00059019	Scaffold1720	410579	411258	680	.	Scaffold7882	47578	47985	408	.	-628.2	-1	-1
tran	NA	LTCONS_00013018	MTCONS_00056451	Scaffold1720	410579	411258	680	.	Scaffold709	1518117	1518864	748	.	-978.8	1	1
tran	NA	LTCONS_00013018	MTCONS_00049887	Scaffold1720	410579	411258	680	.	Scaffold5496	204838	205410	573	.	-666.3	1	1
tran	NA	LTCONS_00013018	MTCONS_00045583	Scaffold1720	410579	411258	680	.	Scaffold4621	339037	340807	1771	.	-826.4	1	1
tran	NA	LTCONS_00013018	MTCONS_00040756	Scaffold1720	410579	411258	680	.	Scaffold404	875243	875931	689	.	-1283.4	1	1
tran	NA	LTCONS_00013018	MTCONS_00019985	Scaffold1720	410579	411258	680	.	Scaffold2153	2282966	2284020	1055	.	-1293.11	1	1
tran	NA	LTCONS_00013044	MTCONS_00004016	Scaffold1723	817229	821617	3883	-	Scaffold1189	555651	565227	9456	-	-1870.12	1	1
tran	NA	LTCONS_00013044	MTCONS_00004012	Scaffold1723	817229	821617	3883	-	Scaffold1189	555651	565227	9577	+	-2748.45	1	1
tran	NA	LTCONS_00013048	MTCONS_00001398	Scaffold1723	910333	913133	1041	-	Scaffold1067	1756151	1773099	7834	-	-468.83	1	1
tran	NA	LTCONS_00013061	TEA017635.1	Scaffold1723	905829	909981	4153	.	Scaffold2472	598035	605873	1320	+	-1764.5	-1	-1
tran	47070	LTCONS_00013061	MTCONS_00013050	Scaffold1723	905829	909981	4153	.	Scaffold1723	957050	962950	1688	-	-1620.13	-1	-1
tran	NA	LTCONS_00013069	MTCONS_00045623	Scaffold17262	55515	55795	281	.	Scaffold463	1507359	1509032	1674	.	-592.6	1	1
tran	NA	LTCONS_00013070	MTCONS_00020273	Scaffold1727	1020514	1022985	998	+	Scaffold2170	1091698	1109548	1069	-	-1052.52	1	1
tran	NA	LTCONS_00013070	MTCONS_00020271	Scaffold1727	1020514	1022985	998	+	Scaffold2170	1021554	1023941	1278	-	-1064.27	1	1
tran	64293	LTCONS_00013070	MTCONS_00013086	Scaffold1727	1020514	1022985	998	+	Scaffold1727	953480	956222	942	-	-1042.7	1	1
tran	NA	LTCONS_00013095	MTCONS_00013573	Scaffold1727	1946919	1949441	1097	-	Scaffold1760	622599	639677	1949	-	-470.47	-1	-1
tran	NA	LTCONS_00013095	MTCONS_00013571	Scaffold1727	1946919	1949441	1097	-	Scaffold1760	622599	639677	2087	-	-481.81	1	1
tran	NA	LTCONS_00013101	MTCONS_00045844	Scaffold173	19272	24285	5014	-	Scaffold4677	101949	115559	9260	-	-5340.9	1	1
tran	NA	LTCONS_00013101	MTCONS_00024507	Scaffold173	19272	24285	5014	-	Scaffold2472	59737	69881	7169	-	-3020	1	1
tran	NA	LTCONS_00013102	MTCONS_00024507	Scaffold173	38216	43914	5699	-	Scaffold2472	59737	69881	7169	-	-3228.98	1	1
tran	NA	LTCONS_00013110	TEA033391.1	Scaffold173	3407	3863	457	.	Scaffold2440	1026224	1032334	1020	+	-793.88	1	1
tran	NA	LTCONS_00013110	TEA021883.1	Scaffold173	3407	3863	457	.	Scaffold1742	541739	542832	648	-	-617.9	1	1
tran	NA	LTCONS_00013110	MTCONS_00013288	Scaffold173	3407	3863	457	.	Scaffold1748	184218	185034	817	.	-957.6	1	1
tran	NA	LTCONS_00013114	TEA016042.1	Scaffold173	260025	261406	1382	.	Scaffold3641	213114	222134	579	-	-534.88	1	1
tran	NA	LTCONS_00013128	TEA028831.1	Scaffold1737	166885	167306	422	.	Scaffold77	180514	197167	2562	+	-259.61	-1	-1
tran	NA	LTCONS_00013134	MTCONS_00061447	Scaffold1738	37467	42012	4546	.	Scaffold869	2024928	2025502	575	.	-1110.91	1	1
tran	NA	LTCONS_00013134	MTCONS_00057683	Scaffold1738	37467	42012	4546	.	Scaffold7422	457478	458697	1220	.	-2296.3	1	1
tran	NA	LTCONS_00013134	MTCONS_00049661	Scaffold1738	37467	42012	4546	.	Scaffold5449	133310	136188	2879	-	-5318.54	1	1
tran	NA	LTCONS_00013134	MTCONS_00048967	Scaffold1738	37467	42012	4546	.	Scaffold5289	17212	18903	1692	.	-3197.8	1	1
tran	NA	LTCONS_00013134	MTCONS_00048146	Scaffold1738	37467	42012	4546	.	Scaffold5091	65074	65928	855	.	-1357.77	1	1
tran	NA	LTCONS_00013134	MTCONS_00046494	Scaffold1738	37467	42012	4546	.	Scaffold480	1463479	1467920	4442	.	-8040.22	1	1
tran	NA	LTCONS_00013134	MTCONS_00045759	Scaffold1738	37467	42012	4546	.	Scaffold4659	1375264	1376207	944	.	-1787.7	1	1
tran	NA	LTCONS_00013134	MTCONS_00043754	Scaffold1738	37467	42012	4546	.	Scaffold4338	35492	36851	1360	.	-2665.7	1	1
tran	NA	LTCONS_00013134	MTCONS_00043301	Scaffold1738	37467	42012	4546	.	Scaffold4295	483091	484346	1256	.	-2315.2	1	1
tran	NA	LTCONS_00013134	MTCONS_00039195	Scaffold1738	37467	42012	4546	.	Scaffold3874	730144	733655	1437	+	-2806.3	1	1
tran	NA	LTCONS_00013134	MTCONS_00039194	Scaffold1738	37467	42012	4546	.	Scaffold3874	730144	733655	1437	+	-2801.7	1	1
tran	NA	LTCONS_00013134	MTCONS_00032140	Scaffold1738	37467	42012	4546	.	Scaffold3106	252582	254879	2298	-	-3941	1	1
tran	NA	LTCONS_00013134	MTCONS_00030080	Scaffold1738	37467	42012	4546	.	Scaffold293	455741	456675	935	.	-1052.22	1	1
tran	NA	LTCONS_00013134	MTCONS_00029166	Scaffold1738	37467	42012	4546	.	Scaffold2848	178641	179771	1131	.	-2036.9	1	1
tran	NA	LTCONS_00013134	MTCONS_00026692	Scaffold1738	37467	42012	4546	.	Scaffold2655	27827	29267	1441	.	-2258.81	1	1
tran	NA	LTCONS_00013134	MTCONS_00026619	Scaffold1738	37467	42012	4546	.	Scaffold2639	1006471	1007499	1029	.	-1945.8	1	1
tran	NA	LTCONS_00013134	MTCONS_00025911	Scaffold1738	37467	42012	4546	.	Scaffold26	861972	867236	5265	-	-4674.39	1	1
tran	NA	LTCONS_00013134	MTCONS_00017841	Scaffold1738	37467	42012	4546	.	Scaffold20166	109	818	710	.	-1338.2	1	1
tran	NA	LTCONS_00013134	MTCONS_00017135	Scaffold1738	37467	42012	4546	.	Scaffold197	2283213	2285336	1471	-	-1244.14	1	1
tran	NA	LTCONS_00013134	MTCONS_00012320	Scaffold1738	37467	42012	4546	.	Scaffold16878	5844	6706	863	.	-1698.4	1	1
tran	NA	LTCONS_00013134	MTCONS_00012159	Scaffold1738	37467	42012	4546	.	Scaffold1673	823901	834047	3338	-	-1513.09	1	1
tran	NA	LTCONS_00013134	MTCONS_00012024	Scaffold1738	37467	42012	4546	.	Scaffold1667	408568	410815	2248	.	-2594.8	1	1
tran	NA	LTCONS_00013134	MTCONS_00007620	Scaffold1738	37467	42012	4546	.	Scaffold1402	94446	95242	797	+	-1510.1	1	1
tran	NA	LTCONS_00013134	MTCONS_00002547	Scaffold1738	37467	42012	4546	.	Scaffold1125	387502	389525	2024	.	-3429.6	1	1
tran	NA	LTCONS_00013136	MTCONS_00003546	Scaffold1738	247060	247327	268	.	Scaffold1170	407830	408262	433	.	-122.8	1	1
tran	NA	LTCONS_00013162	MTCONS_00018035	Scaffold1739	740483	740741	259	.	Scaffold2039	1390469	1391219	751	.	-144.63	1	1
tran	NA	LTCONS_00013203	TEA021561.1	Scaffold1742	680134	687483	599	+	Scaffold1918	579457	590845	753	+	-260.45	1	1
tran	NA	LTCONS_00013210	TEA031870.1	Scaffold1742	98286	101435	1295	-	Scaffold11578	125096	158152	5625	+	-617.73	1	1
tran	NA	LTCONS_00013234	TEA003933.1	Scaffold1745	231891	238246	1271	-	Scaffold4645	26446	31147	654	+	-280.27	1	1
tran	NA	LTCONS_00013244	TEA028226.1	Scaffold1745	312282	312878	597	.	Scaffold293	796410	797873	1464	+	-253.93	-1	-1
tran	NA	LTCONS_00013247	MTCONS_00057458	Scaffold1746	436561	442126	299	+	Scaffold737	1678803	1684953	2191	-	-156.4	-1	-1
tran	NA	LTCONS_00013247	MTCONS_00050883	Scaffold1746	436561	442126	299	+	Scaffold572	139358	142220	2059	+	-154.9	1	1
tran	NA	LTCONS_00013287	TEA026646.1	Scaffold1748	3399	3649	251	.	Scaffold216	489031	495756	1593	-	-427.8	1	1
tran	NA	LTCONS_00013287	TEA018080.1	Scaffold1748	3399	3649	251	.	Scaffold2493	114951	123000	1635	+	-354.19	1	1
tran	NA	LTCONS_00013316	TEA022378.1	Scaffold1749	2032083	2036786	384	-	Scaffold3370	739667	745297	2274	+	-208.27	1	1
tran	NA	LTCONS_00013316	TEA014087.1	Scaffold1749	2032083	2036786	384	-	Scaffold2655	522915	540359	2787	+	-206.31	1	1
tran	NA	LTCONS_00013329	TEA012464.1	Scaffold1749	576085	578249	2165	.	Scaffold1840	193836	199235	870	+	-653.41	-1	-1
tran	NA	LTCONS_00013329	MTCONS_00053881	Scaffold1749	576085	578249	2165	.	Scaffold6394	85867	90431	4565	.	-2009.94	1	1
tran	154924	LTCONS_00013333	TEA012662.1	Scaffold1749	2423549	2424195	647	.	Scaffold1749	2579118	2597087	1824	-	-732.8	1	1
tran	NA	LTCONS_00013388	TEA020576.1	Scaffold1753	994428	1007608	636	-	Scaffold98	1240796	1250124	1551	+	-320.37	1	1
tran	NA	LTCONS_00013388	MTCONS_00052428	Scaffold1753	994428	1007608	636	-	Scaffold6048	494259	505366	2329	+	-335.1	1	1
tran	NA	LTCONS_00013392	MTCONS_00026009	Scaffold17531	4318	5043	726	.	Scaffold2606	430754	439130	1105	+	-1039.8	1	1
tran	NA	LTCONS_00013392	MTCONS_00026008	Scaffold17531	4318	5043	726	.	Scaffold2606	430754	439130	1123	+	-1043	1	1
tran	NA	LTCONS_00013429	TEA008655.1	Scaffold1757	911434	911968	535	.	Scaffold2231	513726	516485	1215	+	-224.64	1	1
tran	NA	LTCONS_00013454	TEA010902.1	Scaffold1759	276140	278678	373	+	Scaffold1955	765106	769284	804	+	-182.63	-1	-1
tran	NA	LTCONS_00013454	TEA007138.1	Scaffold1759	276140	278678	373	+	Scaffold1067	1230781	1234349	1221	+	-193.49	-1	-1
tran	NA	LTCONS_00013454	MTCONS_00001361	Scaffold1759	276140	278678	373	+	Scaffold1067	1230603	1234539	1475	+	-203.97	1	1
tran	NA	LTCONS_00013530	TEA000366.1	Scaffold1759	2229364	2230497	408	-	Scaffold890	491907	512505	1356	+	-202.87	-1	-1
tran	NA	LTCONS_00013535	MTCONS_00032187	Scaffold1759	3686071	3692428	2395	-	Scaffold3112	357398	361997	1916	-	-1216.1	1	1
tran	NA	LTCONS_00013543	TEA028642.1	Scaffold1759	1940877	1942421	1545	.	Scaffold5646	160455	167028	969	+	-654.8	1	1
tran	NA	LTCONS_00013543	TEA002491.1	Scaffold1759	1940877	1942421	1545	.	Scaffold1175	1414491	1451078	3981	+	-1783.28	1	1
tran	NA	LTCONS_00013543	MTCONS_00003614	Scaffold1759	1940877	1942421	1545	.	Scaffold1175	1414603	1451078	4312	+	-1783.28	1	1
tran	NA	LTCONS_00013544	TEA018999.1	Scaffold1759	2224262	2224682	421	.	Scaffold480	1366146	1368283	807	-	-779.3	1	1
tran	NA	LTCONS_00013545	TEA028416.1	Scaffold1759	3180914	3181367	454	.	Scaffold4823	584606	609695	981	+	-781.51	1	1
tran	NA	LTCONS_00013545	TEA012330.1	Scaffold1759	3180914	3181367	454	.	Scaffold4291	602622	606657	1188	-	-249.33	1	1
tran	NA	LTCONS_00013545	TEA011616.1	Scaffold1759	3180914	3181367	454	.	Scaffold3537	349995	351796	1014	-	-267.04	1	1
tran	NA	LTCONS_00013569	MTCONS_00004355	Scaffold1760	622599	623872	653	-	Scaffold1200	309442	316596	2157	-	-319.24	-1	-1
tran	45983	LTCONS_00013576	TEA029313.1	Scaffold1760	893124	920390	1241	-	Scaffold1760	966372	975914	561	-	-311.85	1	1
tran	64620	LTCONS_00013576	TEA029312.1	Scaffold1760	893124	920390	1241	-	Scaffold1760	985009	991183	480	-	-245.96	1	1
tran	NA	LTCONS_00013576	TEA020361.1	Scaffold1760	893124	920390	1241	-	Scaffold814	174681	204092	879	+	-427.85	-1	-1
tran	NA	LTCONS_00013576	TEA002574.1	Scaffold1760	893124	920390	1241	-	Scaffold4388	678116	698388	1035	-	-482.1	1	1
tran	NA	LTCONS_00013576	MTCONS_00059707	Scaffold1760	893124	920390	1241	-	Scaffold814	240578	282960	1808	+	-597.15	1	1
tran	NA	LTCONS_00013576	MTCONS_00059703	Scaffold1760	893124	920390	1241	-	Scaffold814	174612	222914	2037	+	-651.62	1	1
tran	NA	LTCONS_00013576	MTCONS_00059702	Scaffold1760	893124	920390	1241	-	Scaffold814	174607	226374	1206	+	-516.99	1	1
tran	NA	LTCONS_00013576	MTCONS_00059701	Scaffold1760	893124	920390	1241	-	Scaffold814	174607	192527	1470	+	-517.59	1	1
tran	NA	LTCONS_00013576	MTCONS_00051031	Scaffold1760	893124	920390	1241	-	Scaffold5743	286099	306584	857	+	-434.74	-1	-1
tran	NA	LTCONS_00013576	MTCONS_00051030	Scaffold1760	893124	920390	1241	-	Scaffold5743	286062	299878	679	+	-348.02	1	1
tran	NA	LTCONS_00013576	MTCONS_00017809	Scaffold1760	893124	920390	1241	-	Scaffold2014	838497	867947	1723	+	-605.68	1	1
tran	NA	LTCONS_00013576	MTCONS_00012425	Scaffold1760	893124	920390	1241	-	Scaffold1692	93337	112349	864	+	-409.54	1	1
tran	45961	LTCONS_00013577	TEA029313.1	Scaffold1760	893124	920412	1610	-	Scaffold1760	966372	975914	561	-	-312.17	1	1
tran	64598	LTCONS_00013577	TEA029312.1	Scaffold1760	893124	920412	1610	-	Scaffold1760	985009	991183	480	-	-258.67	1	1
tran	NA	LTCONS_00013577	TEA020361.1	Scaffold1760	893124	920412	1610	-	Scaffold814	174681	204092	879	+	-433.04	-1	-1
tran	NA	LTCONS_00013577	TEA018239.1	Scaffold1760	893124	920412	1610	-	Scaffold12932	446258	461275	987	-	-498.11	1	1
tran	NA	LTCONS_00013577	TEA018167.1	Scaffold1760	893124	920412	1610	-	Scaffold1509	616893	625958	858	-	-443.43	1	1
tran	NA	LTCONS_00013577	TEA002574.1	Scaffold1760	893124	920412	1610	-	Scaffold4388	678116	698388	1035	-	-499.01	1	1
tran	NA	LTCONS_00013577	MTCONS_00059707	Scaffold1760	893124	920412	1610	-	Scaffold814	240578	282960	1808	+	-701.57	1	1
tran	NA	LTCONS_00013577	MTCONS_00059703	Scaffold1760	893124	920412	1610	-	Scaffold814	174612	222914	2037	+	-755.4	1	1
tran	NA	LTCONS_00013577	MTCONS_00059702	Scaffold1760	893124	920412	1610	-	Scaffold814	174607	226374	1206	+	-544.78	1	1
tran	NA	LTCONS_00013577	MTCONS_00059701	Scaffold1760	893124	920412	1610	-	Scaffold814	174607	192527	1470	+	-588	1	1
tran	NA	LTCONS_00013577	MTCONS_00051031	Scaffold1760	893124	920412	1610	-	Scaffold5743	286099	306584	857	+	-458.74	-1	-1
tran	NA	LTCONS_00013577	MTCONS_00051030	Scaffold1760	893124	920412	1610	-	Scaffold5743	286062	299878	679	+	-348.98	1	1
tran	NA	LTCONS_00013577	MTCONS_00017809	Scaffold1760	893124	920412	1610	-	Scaffold2014	838497	867947	1723	+	-698.09	1	1
tran	NA	LTCONS_00013577	MTCONS_00012425	Scaffold1760	893124	920412	1610	-	Scaffold1692	93337	112349	864	+	-425.26	1	1
tran	NA	LTCONS_00013681	MTCONS_00059494	Scaffold1761	2673221	2675631	350	-	Scaffold807	1407601	1413712	3330	-	-195.42	-1	-1
tran	NA	LTCONS_00013703	TEA030886.1	Scaffold1761	3410155	3410668	514	.	Scaffold141	2226022	2241846	2664	+	-937.1	1	1
tran	NA	LTCONS_00013703	TEA029882.1	Scaffold1761	3410155	3410668	514	.	Scaffold251	35747	45092	3489	+	-729.02	1	1
tran	NA	LTCONS_00013703	TEA012846.1	Scaffold1761	3410155	3410668	514	.	Scaffold809	979865	981425	696	-	-861.35	1	1
tran	NA	LTCONS_00013703	TEA004877.1	Scaffold1761	3410155	3410668	514	.	Scaffold2601	35958	36479	522	+	-986.9	1	1
tran	NA	LTCONS_00013703	TEA003111.1	Scaffold1761	3410155	3410668	514	.	Scaffold539	811146	811511	366	+	-680.8	1	1
tran	NA	LTCONS_00013703	MTCONS_00030933	Scaffold1761	3410155	3410668	514	.	Scaffold2986	226081	227027	947	.	-274.52	1	1
tran	NA	LTCONS_00013709	TEA017139.1	Scaffold1762	471292	479118	7827	+	Scaffold2400	327614	340262	5316	+	-9072.14	1	1
tran	NA	LTCONS_00013709	TEA005011.1	Scaffold1762	471292	479118	7827	+	Scaffold5	484800	498439	1593	+	-1366.85	1	1
tran	NA	LTCONS_00013709	TEA002548.1	Scaffold1762	471292	479118	7827	+	Scaffold393	1041903	1046220	3933	+	-7632.79	1	1
tran	NA	LTCONS_00013709	TEA001587.1	Scaffold1762	471292	479118	7827	+	Scaffold5723	42589	48960	1569	+	-2295.51	-1	-1
tran	NA	LTCONS_00013709	TEA001351.1	Scaffold1762	471292	479118	7827	+	Scaffold4940	80908	94339	5124	+	-8979.42	1	1
tran	NA	LTCONS_00013718	MTCONS_00011416	Scaffold1762	59491	62489	417	-	Scaffold1626	2483418	2489571	1976	-	-239.03	1	1
tran	NA	LTCONS_00013746	TEA017077.1	Scaffold1765	363538	364999	214	+	Scaffold859	2782246	2794308	1767	-	-102.03	1	1
tran	NA	LTCONS_00013746	TEA013440.1	Scaffold1765	363538	364999	214	+	Scaffold2727	307778	317139	1218	+	-110.13	1	1
tran	60491	LTCONS_00013749	TEA020063.1	Scaffold1765	536551	539488	892	+	Scaffold1765	599978	606767	756	+	-326.78	1	1
tran	NA	LTCONS_00013769	TEA010567.1	Scaffold1768	55765	60621	1013	-	Scaffold14707	207804	212869	1038	-	-457.46	-1	-1
tran	NA	LTCONS_00013769	TEA010562.1	Scaffold1768	55765	60621	1013	-	Scaffold14707	270149	282253	1011	-	-453.19	-1	-1
tran	NA	LTCONS_00013769	TEA005171.1	Scaffold1768	55765	60621	1013	-	Scaffold2625	91659	92452	390	-	-233.84	-1	-1
tran	NA	LTCONS_00013769	MTCONS_00056627	Scaffold1768	55765	60621	1013	-	Scaffold713	1614466	1620916	1705	-	-492.74	-1	-1
tran	NA	LTCONS_00013769	MTCONS_00036392	Scaffold1768	55765	60621	1013	-	Scaffold35654	8180	8879	700	.	-437.84	-1	-1
tran	NA	LTCONS_00013769	MTCONS_00008700	Scaffold1768	55765	60621	1013	-	Scaffold14707	207063	212883	1654	-	-499.51	-1	-1
tran	NA	LTCONS_00013774	MTCONS_00009099	Scaffold1768	493100	493683	584	.	Scaffold1492	1833411	1840998	6063	+	-315.83	1	1
tran	NA	LTCONS_00013815	TEA022715.1	Scaffold177	1734180	1734501	322	.	Scaffold1020	11759	12226	468	+	-450.3	1	1
tran	NA	LTCONS_00013815	TEA001627.1	Scaffold177	1734180	1734501	322	.	Scaffold257	4625033	4625500	468	+	-455.3	1	1
tran	NA	LTCONS_00013815	MTCONS_00022608	Scaffold177	1734180	1734501	322	.	Scaffold2336	521684	522182	499	.	-287.86	1	1
tran	NA	LTCONS_00013820	MTCONS_00056367	Scaffold177	3166361	3166828	468	.	Scaffold708	1391122	1393706	906	-	-226.26	1	1
tran	NA	LTCONS_00013820	MTCONS_00040436	Scaffold177	3166361	3166828	468	.	Scaffold3997	414246	418135	1510	-	-224.22	1	1
tran	NA	LTCONS_00013846	TEA009051.1	Scaffold1770	3269969	3272586	2618	+	Scaffold1094	1007431	1008266	447	-	-215.51	1	1
tran	NA	LTCONS_00013866	TEA013860.1	Scaffold1770	1329306	1336241	544	-	Scaffold510	564719	567192	690	-	-195.33	1	1
tran	NA	LTCONS_00013866	TEA013057.1	Scaffold1770	1329306	1336241	544	-	Scaffold975	686827	693729	1143	-	-238.84	1	1
tran	NA	LTCONS_00013883	MTCONS_00017868	Scaffold1770	3220429	3230556	583	-	Scaffold2024	31390	36229	2228	+	-321.43	-1	-1
tran	NA	LTCONS_00013886	MTCONS_00041807	Scaffold1770	3226593	3230555	684	-	Scaffold4133	777464	782526	945	+	-284.13	1	1
tran	NA	LTCONS_00013886	MTCONS_00017868	Scaffold1770	3226593	3230555	684	-	Scaffold2024	31390	36229	2228	+	-349.75	-1	-1
tran	NA	LTCONS_00013903	MTCONS_00054155	Scaffold1770	2423850	2424723	874	.	Scaffold650	4555	6701	2147	-	-1664.8	1	1
tran	111081	LTCONS_00013905	TEA012722.1	Scaffold1770	2591551	2592537	987	.	Scaffold1770	2703617	2705038	1422	+	-1583.1	1	1
tran	NA	LTCONS_00013905	TEA001578.1	Scaffold1770	2591551	2592537	987	.	Scaffold1246	1108187	1109629	1443	+	-1195.88	1	1
tran	NA	LTCONS_00013908	MTCONS_00018985	Scaffold1770	3260026	3260409	384	.	Scaffold2112	2433753	2443470	3980	+	-208.63	1	1
tran	NA	LTCONS_00013941	TEA031469.1	Scaffold1773	1248335	1256963	849	-	Scaffold607	1047088	1057926	2118	-	-419.65	-1	-1
tran	NA	LTCONS_00013942	TEA031469.1	Scaffold1773	1250334	1256963	537	-	Scaffold607	1047088	1057926	2118	-	-280.14	-1	-1
tran	NA	LTCONS_00013978	TEA001774.1	Scaffold1775	2263616	2273552	2469	+	Scaffold1025	972537	979110	792	-	-408.08	1	1
tran	NA	LTCONS_00013992	TEA015301.1	Scaffold1775	3032232	3033671	771	+	Scaffold5325	430678	432774	2097	+	-1264.06	-1	-1
tran	NA	LTCONS_00014053	TEA027736.1	Scaffold1775	113459	115110	1652	.	Scaffold206	1026263	1026952	690	-	-914.7	-1	-1
tran	NA	LTCONS_00014053	TEA023317.1	Scaffold1775	113459	115110	1652	.	Scaffold7413	1244602	1246506	1905	+	-2331.87	1	1
tran	NA	LTCONS_00014053	TEA010867.1	Scaffold1775	113459	115110	1652	.	Scaffold326	223615	225059	1062	+	-1140.62	-1	-1
tran	NA	LTCONS_00014053	TEA008140.1	Scaffold1775	113459	115110	1652	.	Scaffold466	926840	928732	1893	-	-1866.58	1	1
tran	NA	LTCONS_00014053	TEA001938.1	Scaffold1775	113459	115110	1652	.	Scaffold659	2659203	2661101	1233	+	-1547.32	1	1
tran	NA	LTCONS_00014053	MTCONS_00052299	Scaffold1775	113459	115110	1652	.	Scaffold6029	614196	616484	2289	.	-2982.54	1	1
tran	NA	LTCONS_00014053	MTCONS_00052297	Scaffold1775	113459	115110	1652	.	Scaffold6029	497984	499411	1428	.	-2485.1	1	1
tran	NA	LTCONS_00014053	MTCONS_00005836	Scaffold1775	113459	115110	1652	.	Scaffold1290	2899582	2901865	2284	.	-2487.87	1	1
tran	NA	LTCONS_00014063	TEA023117.1	Scaffold1775	1735128	1735372	245	.	Scaffold2067	1270984	1272801	588	+	-425.54	-1	-1
tran	NA	LTCONS_00014063	MTCONS_00034335	Scaffold1775	1735128	1735372	245	.	Scaffold3350	733534	749421	3403	-	-431.12	-1	-1
tran	NA	LTCONS_00014147	MTCONS_00054475	Scaffold1784	523591	526820	3230	+	Scaffold659	2545339	2560286	604	-	-405.14	-1	-1
tran	NA	LTCONS_00014147	MTCONS_00022785	Scaffold1784	523591	526820	3230	+	Scaffold2358	82605	92954	831	+	-505.09	-1	-1
tran	NA	LTCONS_00014175	MTCONS_00054155	Scaffold1785	229388	230265	878	.	Scaffold650	4555	6701	2147	-	-506.85	1	1
tran	NA	LTCONS_00014177	MTCONS_00004824	Scaffold1785	230978	231799	822	.	Scaffold1241	725184	726470	1287	.	-424.41	1	1
tran	NA	LTCONS_00014241	MTCONS_00025142	Scaffold1786	723035	723324	290	.	Scaffold2536	1005745	1026587	3001	+	-154.01	1	1
tran	NA	LTCONS_00014245	TEA033129.1	Scaffold1786	1838089	1839124	1036	.	Scaffold4449	479883	488659	585	+	-501.92	1	1
tran	NA	LTCONS_00014245	MTCONS_00062203	Scaffold1786	1838089	1839124	1036	.	Scaffold89	1072990	1085077	3181	+	-1407.14	1	1
tran	NA	LTCONS_00014245	MTCONS_00033652	Scaffold1786	1838089	1839124	1036	.	Scaffold3284	1194504	1197416	2913	.	-1418.51	1	1
tran	NA	LTCONS_00014274	MTCONS_00062874	Scaffold179	1663617	1668141	861	+	Scaffold913	404409	421336	892	+	-366.46	-1	-1
tran	NA	LTCONS_00014274	MTCONS_00062873	Scaffold179	1663617	1668141	861	+	Scaffold913	404409	421336	884	+	-368.06	-1	-1
tran	NA	LTCONS_00014392	TEA011869.1	Scaffold1795	283119	283394	276	.	Scaffold639	1436658	1441903	972	+	-118.29	1	1
tran	NA	LTCONS_00014392	MTCONS_00053820	Scaffold1795	283119	283394	276	.	Scaffold639	1436604	1442028	1748	+	-134.62	1	1
tran	NA	LTCONS_00014395	MTCONS_00046790	Scaffold1795	388115	388509	395	.	Scaffold483	1303558	1312537	1710	-	-175.27	1	1
tran	NA	LTCONS_00014395	MTCONS_00035471	Scaffold1795	388115	388509	395	.	Scaffold3476	90231	110042	1132	+	-190	1	1
tran	NA	LTCONS_00014395	MTCONS_00027283	Scaffold1795	388115	388509	395	.	Scaffold2719	724687	735584	2601	-	-182.75	1	1
tran	NA	LTCONS_00014395	MTCONS_00001129	Scaffold1795	388115	388509	395	.	Scaffold1055	209500	221888	1891	-	-172.45	1	1
tran	NA	LTCONS_00014406	TEA008024.1	Scaffold1797	118458	123813	491	+	Scaffold19580	150898	158136	687	+	-226.37	1	1
tran	NA	LTCONS_00014409	TEA033566.1	Scaffold17971	233	749	517	.	Scaffold958	650970	662477	1209	+	-289.53	-1	-1
tran	NA	LTCONS_00014410	TEA002162.1	Scaffold17971	2192	3410	1219	.	Scaffold2673	745430	746089	660	-	-1194.8	-1	-1
tran	NA	LTCONS_00014443	TEA012329.1	Scaffold18	1915334	1917634	430	+	Scaffold4291	607771	616625	939	-	-250.08	1	1
tran	NA	LTCONS_00014471	MTCONS_00057683	Scaffold18	710883	711867	985	.	Scaffold7422	457478	458697	1220	.	-1653.7	1	1
tran	NA	LTCONS_00014471	MTCONS_00052053	Scaffold18	710883	711867	985	.	Scaffold599	1287409	1289368	1960	.	-874.51	1	1
tran	NA	LTCONS_00014471	MTCONS_00026619	Scaffold18	710883	711867	985	.	Scaffold2639	1006471	1007499	1029	.	-1666.3	1	1
tran	NA	LTCONS_00014471	MTCONS_00017841	Scaffold18	710883	711867	985	.	Scaffold20166	109	818	710	.	-1033.4	1	1
tran	NA	LTCONS_00014471	MTCONS_00012159	Scaffold18	710883	711867	985	.	Scaffold1673	823901	834047	3338	-	-484.3	1	1
tran	NA	LTCONS_00014471	MTCONS_00012024	Scaffold18	710883	711867	985	.	Scaffold1667	408568	410815	2248	.	-1874.8	1	1
tran	NA	LTCONS_00014472	MTCONS_00012159	Scaffold18	711978	713200	1223	.	Scaffold1673	823901	834047	3338	-	-614.01	-1	-1
tran	NA	LTCONS_00014473	MTCONS_00030669	Scaffold18	713569	714493	925	.	Scaffold2971	978532	979362	831	.	-1638.7	1	1
tran	NA	LTCONS_00014474	MTCONS_00003043	Scaffold18	1113082	1113555	474	.	Scaffold1151	663412	675031	2536	+	-229.1	1	1
tran	NA	LTCONS_00014522	MTCONS_00049827	Scaffold180	1587928	1595565	1906	-	Scaffold5489	817580	858372	3817	+	-1031.77	1	1
tran	NA	LTCONS_00014524	MTCONS_00055350	Scaffold180	117653	119690	2038	.	Scaffold675	487287	489089	1803	.	-1123.7	1	1
tran	NA	LTCONS_00014524	MTCONS_00027356	Scaffold180	117653	119690	2038	.	Scaffold273	152781	154048	1004	+	-1233	1	1
tran	NA	LTCONS_00014524	MTCONS_00011227	Scaffold180	117653	119690	2038	.	Scaffold1611	1732303	1734153	1851	.	-2146.4	1	1
tran	NA	LTCONS_00014524	MTCONS_00002308	Scaffold180	117653	119690	2038	.	Scaffold11063	271983	274235	2253	.	-1995	1	1
tran	NA	LTCONS_00014549	MTCONS_00035572	Scaffold1802	2054259	2056179	1816	+	Scaffold3483	281046	284838	2138	-	-710.65	1	1
tran	NA	LTCONS_00014588	TEA023756.1	Scaffold1804	928447	929271	825	+	Scaffold3874	805462	806715	489	-	-675.22	1	1
tran	NA	LTCONS_00014588	TEA023600.1	Scaffold1804	928447	929271	825	+	Scaffold497	2202968	2215806	2118	+	-1002.68	1	1
tran	NA	LTCONS_00014656	MTCONS_00064110	Scaffold181	2186422	2186688	267	.	Scaffold962	164734	197302	1332	+	-372	1	1
tran	NA	LTCONS_00014666	TEA026657.1	Scaffold1813	8475	9500	1026	.	Scaffold2372	719742	722218	564	-	-380.35	-1	-1
tran	NA	LTCONS_00014666	TEA020571.1	Scaffold1813	8475	9500	1026	.	Scaffold374	510697	513697	618	-	-392.15	1	1
tran	NA	LTCONS_00014695	TEA024488.1	Scaffold1814	829822	830194	373	.	Scaffold1832	1217031	1221624	1773	-	-388.24	1	1
tran	NA	LTCONS_00014695	TEA022128.1	Scaffold1814	829822	830194	373	.	Scaffold3036	634639	642516	906	+	-530.3	1	1
tran	NA	LTCONS_00014695	TEA020381.1	Scaffold1814	829822	830194	373	.	Scaffold794	1054138	1054690	369	+	-349.08	1	1
tran	NA	LTCONS_00014695	TEA016162.1	Scaffold1814	829822	830194	373	.	Scaffold6814	130086	137963	1920	+	-386.54	1	1
tran	NA	LTCONS_00014696	MTCONS_00055047	Scaffold1814	991821	992232	412	.	Scaffold669	211794	212376	583	.	-167.54	-1	-1
tran	NA	LTCONS_00014753	TEA026319.1	Scaffold1816	3488452	3489655	216	+	Scaffold1492	3558590	3564539	1284	+	-121.94	1	1
tran	NA	LTCONS_00014753	MTCONS_00062043	Scaffold1816	3488452	3489655	216	+	Scaffold8812	412495	421262	2008	-	-114.65	1	1
tran	NA	LTCONS_00014753	MTCONS_00051623	Scaffold1816	3488452	3489655	216	+	Scaffold592	1834552	1841217	2116	-	-129.07	1	1
tran	NA	LTCONS_00014763	TEA031848.1	Scaffold1816	3875583	3876351	683	+	Scaffold2638	4104	19490	3777	+	-336.78	1	1
tran	NA	LTCONS_00014763	TEA014767.1	Scaffold1816	3875583	3876351	683	+	Scaffold6887	68425	76163	4290	+	-363.79	-1	-1
tran	79117	LTCONS_00014763	TEA009188.1	Scaffold1816	3875583	3876351	683	+	Scaffold1816	3787435	3796467	4254	+	-339.36	-1	-1
tran	NA	LTCONS_00014784	MTCONS_00006375	Scaffold1816	3432010	3441396	1587	-	Scaffold1325	280822	301888	5504	+	-1178.33	-1	-1
tran	NA	LTCONS_00014793	MTCONS_00053995	Scaffold1816	1758294	1758530	237	.	Scaffold6418	115777	116371	595	.	-115.17	1	1
tran	NA	LTCONS_00014882	TEA033133.1	Scaffold1822	1875745	1876484	740	.	Scaffold4449	792399	796577	795	-	-265.69	1	1
tran	NA	LTCONS_00014882	MTCONS_00054371	Scaffold1822	1875745	1876484	740	.	Scaffold6575	714663	719221	1395	-	-379.04	1	1
tran	NA	LTCONS_00014938	TEA023252.1	Scaffold1824	581968	582947	980	.	Scaffold1638	93373	106744	2004	+	-555.36	1	1
tran	NA	LTCONS_00014938	TEA006454.1	Scaffold1824	581968	582947	980	.	Scaffold3198	2003372	2038533	2541	+	-871.24	1	1
tran	NA	LTCONS_00014938	MTCONS_00061352	Scaffold1824	581968	582947	980	.	Scaffold8657	245702	246515	814	.	-1004.84	1	1
tran	NA	LTCONS_00014938	MTCONS_00022233	Scaffold1824	581968	582947	980	.	Scaffold2309	110986	140496	2358	+	-552.26	1	1
tran	NA	LTCONS_00014938	MTCONS_00011585	Scaffold1824	581968	582947	980	.	Scaffold1638	91704	106843	3727	+	-547.47	1	1
tran	NA	LTCONS_00014958	MTCONS_00040727	Scaffold1826	96614	97208	418	+	Scaffold404	1513850	1529826	1913	+	-226.64	1	1
tran	NA	LTCONS_00014958	MTCONS_00040726	Scaffold1826	96614	97208	418	+	Scaffold404	1513850	1529826	1992	+	-226.64	-1	-1
tran	NA	LTCONS_00014958	MTCONS_00024074	Scaffold1826	96614	97208	418	+	Scaffold24408	32879	47422	5646	+	-239.95	1	1
tran	NA	LTCONS_00014958	MTCONS_00024073	Scaffold1826	96614	97208	418	+	Scaffold24408	32879	47422	5646	+	-239.95	-1	-1
tran	NA	LTCONS_00014958	MTCONS_00019471	Scaffold1826	96614	97208	418	+	Scaffold2133	278504	297120	2438	-	-229.2	1	1
tran	NA	LTCONS_00014971	MTCONS_00055373	Scaffold1827	663023	663295	273	.	Scaffold6751	755180	766718	1753	+	-294.48	-1	-1
tran	NA	LTCONS_00014982	TEA028744.1	Scaffold1828	284340	284773	335	-	Scaffold114	885242	895019	1137	+	-165.72	1	1
tran	NA	LTCONS_00014982	MTCONS_00002862	Scaffold1828	284340	284773	335	-	Scaffold114	885242	895019	863	+	-170.22	1	1
tran	NA	LTCONS_00014994	MTCONS_00049668	Scaffold1829	988883	994927	1092	+	Scaffold546	554692	559780	1410	+	-384.78	-1	-1
tran	NA	LTCONS_00015017	TEA026434.1	Scaffold183	675730	680517	4788	+	Scaffold201	799950	806246	1137	+	-599.17	-1	-1
tran	NA	LTCONS_00015017	TEA022037.1	Scaffold183	675730	680517	4788	+	Scaffold436	73563	90939	1143	+	-1075.74	1	1
tran	NA	LTCONS_00015025	MTCONS_00015758	Scaffold183	683386	685167	731	-	Scaffold1876	605297	622802	2521	+	-351.47	-1	-1
tran	NA	LTCONS_00015031	MTCONS_00042880	Scaffold183	672983	673803	821	.	Scaffold426	492153	493775	460	+	-284.31	1	1
tran	NA	LTCONS_00015082	TEA029681.1	Scaffold1832	1182158	1184286	602	+	Scaffold4306	2344810	2347487	708	-	-739.33	1	1
tran	NA	LTCONS_00015148	TEA000252.1	Scaffold1839	624905	627791	1205	+	Scaffold4608	398313	399494	561	+	-325.74	1	1
tran	NA	LTCONS_00015188	TEA019944.1	Scaffold1839	438006	438904	899	.	Scaffold3157	484150	486111	1512	+	-462.11	-1	-1
tran	NA	LTCONS_00015188	MTCONS_00029292	Scaffold1839	438006	438904	899	.	Scaffold2863	1031259	1032721	1463	+	-1097.82	1	1
tran	NA	LTCONS_00015188	MTCONS_00029291	Scaffold1839	438006	438904	899	.	Scaffold2863	1031197	1032721	1282	+	-1097.82	1	1
tran	NA	LTCONS_00015197	MTCONS_00048523	Scaffold1843	6007	6666	660	.	Scaffold5193	6087	12024	621	-	-1008.7	1	1
tran	NA	LTCONS_00015197	MTCONS_00045688	Scaffold1843	6007	6666	660	.	Scaffold4647	9588	12324	2737	.	-1229.4	1	1
tran	NA	LTCONS_00015197	MTCONS_00041375	Scaffold1843	6007	6666	660	.	Scaffold4100	457742	458290	549	.	-634.5	1	1
tran	NA	LTCONS_00015197	MTCONS_00008342	Scaffold1843	6007	6666	660	.	Scaffold145	2424427	2424983	557	.	-985.6	1	1
tran	NA	LTCONS_00015249	MTCONS_00001664	Scaffold1846	425129	426846	1536	+	Scaffold1077	1271266	1272970	1506	-	-594.77	1	1
tran	NA	LTCONS_00015282	MTCONS_00024243	Scaffold1846	1197041	1199101	879	-	Scaffold245	875500	884142	1591	-	-461.48	-1	-1
tran	NA	LTCONS_00015301	TEA005606.1	Scaffold1849	33452	34513	330	-	Scaffold1048	2039505	2053287	2730	+	-199.33	1	1
tran	NA	LTCONS_00015301	TEA005170.1	Scaffold1849	33452	34513	330	-	Scaffold2625	233007	247136	1851	+	-185.66	1	1
tran	NA	LTCONS_00015317	TEA019954.1	Scaffold1850	123560	127673	267	-	Scaffold5376	223986	226460	876	+	-160.33	1	1
tran	NA	LTCONS_00015364	TEA008407.1	Scaffold1851	1724123	1725878	937	-	Scaffold697	2375949	2381059	1101	+	-427.69	1	1
tran	NA	LTCONS_00015364	MTCONS_00054669	Scaffold1851	1724123	1725878	937	-	Scaffold660	4472539	4479965	2025	-	-476.66	1	1
tran	NA	LTCONS_00015364	MTCONS_00054668	Scaffold1851	1724123	1725878	937	-	Scaffold660	4472234	4479965	1493	-	-449.11	-1	-1
tran	NA	LTCONS_00015371	TEA024644.1	Scaffold1851	890587	891642	1056	.	Scaffold656	1201443	1208435	663	+	-436.6	1	1
tran	NA	LTCONS_00015371	TEA008006.1	Scaffold1851	890587	891642	1056	.	Scaffold5415	189465	199663	1590	+	-531.64	1	1
tran	NA	LTCONS_00015371	TEA002275.1	Scaffold1851	890587	891642	1056	.	Scaffold3475	349224	400675	3774	-	-1389.82	-1	-1
tran	NA	LTCONS_00015371	MTCONS_00035461	Scaffold1851	890587	891642	1056	.	Scaffold3475	313315	400675	4527	-	-1389.78	-1	-1
tran	NA	LTCONS_00015371	MTCONS_00034710	Scaffold1851	890587	891642	1056	.	Scaffold3385	665013	671716	3013	-	-598.25	-1	-1
tran	NA	LTCONS_00015371	MTCONS_00023896	Scaffold1851	890587	891642	1056	.	Scaffold2423	643552	694789	5274	-	-1207.95	-1	-1
tran	NA	LTCONS_00015386	MTCONS_00045659	Scaffold18523	40402	40916	232	+	Scaffold4644	363	960	423	+	-179.52	1	1
tran	NA	LTCONS_00015393	MTCONS_00033855	Scaffold18524	19779	29024	1202	-	Scaffold3317	11450	13788	2339	.	-2009.3	1	1
tran	NA	LTCONS_00015393	MTCONS_00026320	Scaffold18524	19779	29024	1202	-	Scaffold2615	1510965	1513732	2768	-	-1913.4	1	1
tran	NA	LTCONS_00015396	MTCONS_00013045	Scaffold18524	25639	26045	407	.	Scaffold1723	848289	853260	1802	-	-225.6	1	1
tran	NA	LTCONS_00015396	MTCONS_00005681	Scaffold18524	25639	26045	407	.	Scaffold1289	1127082	1158071	3654	+	-298.36	1	1
tran	NA	LTCONS_00015425	TEA022662.1	Scaffold1855	859618	862701	2754	-	Scaffold1076	273224	281417	909	-	-465.72	-1	-1
tran	NA	LTCONS_00015425	TEA022661.1	Scaffold1855	859618	862701	2754	-	Scaffold1076	338899	344626	621	-	-317.97	1	1
tran	NA	LTCONS_00015425	MTCONS_00001547	Scaffold1855	859618	862701	2754	-	Scaffold1076	262938	281417	1273	-	-605.26	1	1
tran	NA	LTCONS_00015463	TEA021696.1	Scaffold1856	1451534	1451848	315	.	Scaffold2219	383931	389567	2040	+	-114.96	1	1
tran	NA	LTCONS_00015465	MTCONS_00036236	Scaffold1856	1679292	1680223	932	.	Scaffold3538	26127	31891	5765	.	-486.86	1	1
tran	NA	LTCONS_00015465	MTCONS_00016612	Scaffold1856	1679292	1680223	932	.	Scaffold1928	381439	383707	2269	.	-467.7	1	1
tran	NA	LTCONS_00015494	TEA012323.1	Scaffold1857	2442103	2443999	980	+	Scaffold4579	910816	913075	591	+	-309.27	1	1
tran	NA	LTCONS_00015494	TEA008518.1	Scaffold1857	2442103	2443999	980	+	Scaffold628	135265	138414	1047	-	-454.96	-1	-1
tran	NA	LTCONS_00015494	MTCONS_00059119	Scaffold1857	2442103	2443999	980	+	Scaffold7911	632486	636612	791	-	-372.33	1	1
tran	NA	LTCONS_00015494	MTCONS_00053509	Scaffold1857	2442103	2443999	980	+	Scaffold628	134774	138414	1586	-	-508.73	-1	-1
tran	NA	LTCONS_00015494	MTCONS_00047324	Scaffold1857	2442103	2443999	980	+	Scaffold4947	433511	441337	1947	-	-489.84	-1	-1
tran	NA	LTCONS_00015494	MTCONS_00040832	Scaffold1857	2442103	2443999	980	+	Scaffold407	362376	379174	1185	+	-471.24	1	1
tran	NA	LTCONS_00015495	MTCONS_00031963	Scaffold1857	2871250	2871667	274	+	Scaffold309	171783	186926	1866	-	-150.01	1	1
tran	NA	LTCONS_00015518	TEA027113.1	Scaffold1857	897426	898828	352	-	Scaffold1787	794256	803671	3144	+	-190.1	-1	-1
tran	NA	LTCONS_00015518	TEA011860.1	Scaffold1857	897426	898828	352	-	Scaffold639	1610848	1619652	3015	+	-201.7	-1	-1
tran	NA	LTCONS_00015518	TEA005491.1	Scaffold1857	897426	898828	352	-	Scaffold11098	9413	11689	651	+	-168.71	1	1
tran	NA	LTCONS_00015518	MTCONS_00053824	Scaffold1857	897426	898828	352	-	Scaffold639	1605004	1621060	4725	+	-202.17	-1	-1
tran	NA	LTCONS_00015518	MTCONS_00053823	Scaffold1857	897426	898828	352	-	Scaffold639	1605004	1621060	4742	+	-199.75	-1	-1
tran	NA	LTCONS_00015518	MTCONS_00014249	Scaffold1857	897426	898828	352	-	Scaffold1787	794256	804813	4504	+	-191.32	1	1
tran	NA	LTCONS_00015559	MTCONS_00062812	Scaffold1857	735505	735876	372	.	Scaffold911	239786	258210	1578	+	-174.74	1	1
tran	NA	LTCONS_00015563	TEA026287.1	Scaffold1857	2142502	2143761	1260	.	Scaffold12414	286787	291298	1341	-	-1063.58	1	1
tran	NA	LTCONS_00015563	TEA019414.1	Scaffold1857	2142502	2143761	1260	.	Scaffold2615	76079	81190	2823	+	-1756.19	1	1
tran	NA	LTCONS_00015563	TEA019407.1	Scaffold1857	2142502	2143761	1260	.	Scaffold2615	1071526	1079006	2943	-	-1056.23	-1	-1
tran	NA	LTCONS_00015563	TEA019396.1	Scaffold1857	2142502	2143761	1260	.	Scaffold2615	1049854	1056638	2790	-	-921.84	-1	-1
tran	169632	LTCONS_00015563	TEA005133.1	Scaffold1857	2142502	2143761	1260	.	Scaffold1857	1971789	1972871	1083	-	-1879.4	1	1
tran	NA	LTCONS_00015563	TEA002265.1	Scaffold1857	2142502	2143761	1260	.	Scaffold7778	82955	84060	1029	+	-1656.04	1	1
tran	409782	LTCONS_00015563	MTCONS_00015532	Scaffold1857	2142502	2143761	1260	.	Scaffold1857	1724408	1732721	3310	-	-1823.85	1	1
tran	455964	LTCONS_00015563	MTCONS_00015530	Scaffold1857	2142502	2143761	1260	.	Scaffold1857	1674117	1686539	4001	-	-1881.99	1	1
tran	NA	LTCONS_00015566	MTCONS_00012134	Scaffold1857	2751948	2752952	1005	.	Scaffold1672	997900	1037030	4542	-	-1328.19	-1	-1
tran	NA	LTCONS_00015705	MTCONS_00015883	Scaffold1872	575201	592988	873	+	Scaffold188	203999	208751	1025	+	-408.09	1	1
tran	NA	LTCONS_00015707	TEA015234.1	Scaffold1872	464010	475252	1271	-	Scaffold409	730598	752387	1893	+	-670.1	1	1
tran	NA	LTCONS_00015707	TEA011437.1	Scaffold1872	464010	475252	1271	-	Scaffold1911	232028	249151	738	-	-413.85	-1	-1
tran	NA	LTCONS_00015707	MTCONS_00040989	Scaffold1872	464010	475252	1271	-	Scaffold409	748798	752998	1551	+	-618.99	-1	-1
tran	NA	LTCONS_00015711	MTCONS_00027877	Scaffold18721	4271	4971	611	+	Scaffold2762	793497	803123	1529	-	-270.15	1	1
tran	NA	LTCONS_00015711	MTCONS_00027876	Scaffold18721	4271	4971	611	+	Scaffold2762	793497	803123	1435	-	-270.28	1	1
tran	NA	LTCONS_00015719	TEA008234.1	Scaffold1875	477436	487861	751	+	Scaffold7150	483580	488966	756	+	-310.13	1	1
tran	NA	LTCONS_00015757	TEA001615.1	Scaffold1876	599034	599693	660	+	Scaffold257	4621105	4624428	672	+	-866.49	1	1
tran	NA	LTCONS_00015782	TEA001615.1	Scaffold1876	599034	599693	660	-	Scaffold257	4621105	4624428	672	+	-320.84	1	1
tran	NA	LTCONS_00015804	MTCONS_00002498	Scaffold1877	478089	478372	284	.	Scaffold11220	212260	217449	1483	+	-520.8	-1	-1
tran	NA	LTCONS_00015864	TEA006153.1	Scaffold1878	3500091	3500830	740	.	Scaffold2132	1458401	1473745	2193	-	-379.71	1	1
tran	NA	LTCONS_00015900	TEA033340.1	Scaffold188	1123836	1125361	881	-	Scaffold2052	1021204	1027925	1536	-	-459.41	1	1
tran	NA	LTCONS_00015900	MTCONS_00032613	Scaffold188	1123836	1125361	881	-	Scaffold31536	9129	12425	2655	-	-462.09	1	1
tran	NA	LTCONS_00015900	MTCONS_00028346	Scaffold188	1123836	1125361	881	-	Scaffold2798	722124	731652	1362	+	-437.47	1	1
tran	NA	LTCONS_00015900	MTCONS_00011099	Scaffold188	1123836	1125361	881	-	Scaffold1607	225715	276477	1902	-	-464.53	1	1
tran	NA	LTCONS_00015907	TEA002458.1	Scaffold188	657948	659371	1424	.	Scaffold1175	2027168	2028442	798	+	-398	-1	-1
tran	NA	LTCONS_00015911	MTCONS_00060957	Scaffold1880	146396	147673	265	+	Scaffold855	688211	713686	3356	+	-137.31	1	1
tran	NA	LTCONS_00015982	TEA031836.1	Scaffold1881	158265	159675	1411	.	Scaffold3142	21945	26590	552	-	-287.17	1	1
tran	NA	LTCONS_00015982	MTCONS_00049363	Scaffold1881	158265	159675	1411	.	Scaffold5381	323219	327951	1814	+	-591.89	1	1
tran	NA	LTCONS_00015983	TEA024649.1	Scaffold1881	963450	964392	943	.	Scaffold656	2170339	2171457	1119	-	-1108.39	1	1
tran	NA	LTCONS_00015998	TEA019303.1	Scaffold1885	352915	354964	2050	.	Scaffold2295	503902	510476	6150	+	-2839.92	1	1
tran	NA	LTCONS_00015998	TEA012679.1	Scaffold1885	352915	354964	2050	.	Scaffold1876	587273	591703	2442	+	-3151.3	1	1
tran	NA	LTCONS_00015998	TEA011682.1	Scaffold1885	352915	354964	2050	.	Scaffold2105	235858	238572	2715	-	-2725.4	1	1
tran	NA	LTCONS_00016024	MTCONS_00003343	Scaffold1888	27462	27702	241	.	Scaffold1164	2004394	2004901	508	.	-141.81	1	1
tran	NA	LTCONS_00016049	MTCONS_00024087	Scaffold1889	404361	405145	785	.	Scaffold2442	495215	503553	6766	+	-919.55	1	1
tran	NA	LTCONS_00016061	TEA029315.1	Scaffold1890	88458	113765	985	-	Scaffold1760	911170	914079	420	-	-214.47	1	1
tran	NA	LTCONS_00016061	TEA029313.1	Scaffold1890	88458	113765	985	-	Scaffold1760	966372	975914	561	-	-291.71	1	1
tran	NA	LTCONS_00016061	TEA018239.1	Scaffold1890	88458	113765	985	-	Scaffold12932	446258	461275	987	-	-439.79	1	1
tran	NA	LTCONS_00016061	TEA018167.1	Scaffold1890	88458	113765	985	-	Scaffold1509	616893	625958	858	-	-415.89	1	1
tran	NA	LTCONS_00016061	MTCONS_00051031	Scaffold1890	88458	113765	985	-	Scaffold5743	286099	306584	857	+	-388.52	-1	-1
tran	NA	LTCONS_00016061	MTCONS_00051030	Scaffold1890	88458	113765	985	-	Scaffold5743	286062	299878	679	+	-341.64	1	1
tran	NA	LTCONS_00016061	MTCONS_00017809	Scaffold1890	88458	113765	985	-	Scaffold2014	838497	867947	1723	+	-495.29	1	1
tran	NA	LTCONS_00016061	MTCONS_00015075	Scaffold1890	88458	113765	985	-	Scaffold1832	5536	7432	523	+	-252.94	-1	-1
tran	NA	LTCONS_00016061	MTCONS_00012425	Scaffold1890	88458	113765	985	-	Scaffold1692	93337	112349	864	+	-378.87	1	1
tran	NA	LTCONS_00016089	TEA031997.1	Scaffold1894	115528	117702	703	+	Scaffold154	3399979	3400545	567	-	-272.33	-1	-1
tran	NA	LTCONS_00016089	TEA022939.1	Scaffold1894	115528	117702	703	+	Scaffold1341	3133702	3155894	3540	-	-359.49	-1	-1
tran	NA	LTCONS_00016089	TEA014861.1	Scaffold1894	115528	117702	703	+	Scaffold3966	355872	360633	885	+	-315.71	-1	-1
tran	NA	LTCONS_00016089	TEA012468.1	Scaffold1894	115528	117702	703	+	Scaffold56	145800	146366	567	-	-272.33	-1	-1
tran	NA	LTCONS_00016089	MTCONS_00060555	Scaffold1894	115528	117702	703	+	Scaffold844	3110165	3125005	1374	+	-353.4	-1	-1
tran	NA	LTCONS_00016089	MTCONS_00004154	Scaffold1894	115528	117702	703	+	Scaffold1197	389641	397177	638	+	-271.57	-1	-1
tran	NA	LTCONS_00016141	TEA030018.1	Scaffold190	509200	511254	504	-	Scaffold1313	237643	248051	1362	+	-248.09	1	1
tran	NA	LTCONS_00016142	TEA004260.1	Scaffold190	819	1310	492	.	Scaffold1366	1154705	1164766	3093	-	-451.6	1	1
tran	NA	LTCONS_00016162	TEA013130.1	Scaffold1902	6213	7514	254	+	Scaffold3140	717927	739405	2241	-	-166.75	-1	-1
tran	NA	LTCONS_00016188	MTCONS_00040734	Scaffold1908	201147	208626	1668	+	Scaffold404	1732710	1741762	1259	+	-588.08	1	1
tran	NA	LTCONS_00016188	MTCONS_00040733	Scaffold1908	201147	208626	1668	+	Scaffold404	1732710	1741762	1252	+	-586.78	-1	-1
tran	NA	LTCONS_00016296	TEA001417.1	Scaffold1911	571747	572087	205	-	Scaffold4678	742788	747480	537	-	-105.07	1	1
tran	NA	LTCONS_00016367	TEA032026.1	Scaffold1916	2547035	2548182	226	+	Scaffold154	2932790	2936867	945	+	-121.72	1	1
tran	NA	LTCONS_00016367	MTCONS_00025196	Scaffold1916	2547035	2548182	226	+	Scaffold2542	1714122	1718193	1502	+	-125.44	1	1
tran	NA	LTCONS_00016418	TEA019076.1	Scaffold1918	2100431	2100741	311	+	Scaffold276	515942	519110	654	-	-157.55	1	1
tran	NA	LTCONS_00016418	TEA003694.1	Scaffold1918	2100431	2100741	311	+	Scaffold597	634252	640147	1743	-	-175.7	1	1
tran	NA	LTCONS_00016418	MTCONS_00051800	Scaffold1918	2100431	2100741	311	+	Scaffold597	632187	640653	4151	-	-175.7	1	1
tran	NA	LTCONS_00016418	MTCONS_00051799	Scaffold1918	2100431	2100741	311	+	Scaffold597	632187	640653	3274	-	-175.7	1	1
tran	NA	LTCONS_00016418	MTCONS_00035362	Scaffold1918	2100431	2100741	311	+	Scaffold3463	679674	680506	626	-	-140.44	1	1
tran	NA	LTCONS_00016427	MTCONS_00046518	Scaffold1918	4622	8522	440	-	Scaffold4802	558036	573057	986	+	-242.26	-1	-1
tran	NA	LTCONS_00016427	MTCONS_00046517	Scaffold1918	4622	8522	440	-	Scaffold4802	549264	564898	2290	+	-245.67	1	1
tran	NA	LTCONS_00016427	MTCONS_00046516	Scaffold1918	4622	8522	440	-	Scaffold4802	549149	573057	2422	+	-250.29	1	1
tran	NA	LTCONS_00016441	TEA018273.1	Scaffold1918	838773	860404	527	-	Scaffold624	1739968	1744457	543	+	-228.4	-1	-1
tran	NA	LTCONS_00016441	TEA005561.1	Scaffold1918	838773	860404	527	-	Scaffold177	2440224	2464053	1674	-	-252.17	-1	-1
tran	NA	LTCONS_00016441	MTCONS_00026804	Scaffold1918	838773	860404	527	-	Scaffold2672	242478	249717	2297	-	-273.38	-1	-1
tran	NA	LTCONS_00016441	MTCONS_00026803	Scaffold1918	838773	860404	527	-	Scaffold2672	242478	249717	2303	-	-276.76	-1	-1
tran	NA	LTCONS_00016441	MTCONS_00008935	Scaffold1918	838773	860404	527	-	Scaffold14830	88456	116586	2618	+	-243.3	-1	-1
tran	NA	LTCONS_00016441	MTCONS_00008934	Scaffold1918	838773	860404	527	-	Scaffold14830	88445	116586	2200	+	-243.3	-1	-1
tran	NA	LTCONS_00016441	MTCONS_00008933	Scaffold1918	838773	860404	527	-	Scaffold14830	85105	110105	2890	+	-239.47	-1	-1
tran	NA	LTCONS_00016441	MTCONS_00004886	Scaffold1918	838773	860404	527	-	Scaffold12447	769486	779165	3077	-	-262.9	-1	-1
tran	NA	LTCONS_00016441	MTCONS_00004885	Scaffold1918	838773	860404	527	-	Scaffold12447	764989	796795	2755	-	-286.11	-1	-1
tran	NA	LTCONS_00016444	TEA006152.1	Scaffold1918	869574	872069	315	-	Scaffold2132	1169687	1177585	927	+	-157.31	1	1
tran	NA	LTCONS_00016444	MTCONS_00036936	Scaffold1918	869574	872069	315	-	Scaffold3619	1441854	1452176	1090	+	-146.35	1	1
tran	48499	LTCONS_00016445	TEA021580.1	Scaffold1918	883021	883994	974	-	Scaffold1918	826441	834523	2415	+	-1888.6	1	1
tran	NA	LTCONS_00016445	TEA020797.1	Scaffold1918	883021	883994	974	-	Scaffold1484	743328	744830	1503	+	-1827.75	1	1
tran	NA	LTCONS_00016445	TEA010338.1	Scaffold1918	883021	883994	974	-	Scaffold2275	2570449	2571981	1533	-	-1834.7	1	1
tran	48354	LTCONS_00016445	MTCONS_00016404	Scaffold1918	883021	883994	974	-	Scaffold1918	826441	834668	2041	+	-1888.6	1	1
tran	49590	LTCONS_00016446	TEA021580.1	Scaffold1918	884112	884687	576	-	Scaffold1918	826441	834523	2415	+	-992.81	1	1
tran	NA	LTCONS_00016446	TEA020797.1	Scaffold1918	884112	884687	576	-	Scaffold1484	743328	744830	1503	+	-936.86	1	1
tran	NA	LTCONS_00016446	TEA010338.1	Scaffold1918	884112	884687	576	-	Scaffold2275	2570449	2571981	1533	-	-928.86	1	1
tran	49445	LTCONS_00016446	MTCONS_00016404	Scaffold1918	884112	884687	576	-	Scaffold1918	826441	834668	2041	+	-1056.76	1	1
tran	NA	LTCONS_00016465	MTCONS_00057628	Scaffold1918	422812	423393	582	.	Scaffold7413	622953	647134	3834	+	-385.75	1	1
tran	NA	LTCONS_00016465	MTCONS_00004874	Scaffold1918	422812	423393	582	.	Scaffold12447	121578	130845	6533	-	-465.93	1	1
tran	NA	LTCONS_00016467	TEA015377.1	Scaffold1918	657973	658318	346	.	Scaffold3114	557734	563100	762	+	-168.93	-1	-1
tran	NA	LTCONS_00016467	TEA008072.1	Scaffold1918	657973	658318	346	.	Scaffold979	956166	962361	1113	-	-201.55	-1	-1
tran	NA	LTCONS_00016467	TEA000915.1	Scaffold1918	657973	658318	346	.	Scaffold397	735886	742883	1596	+	-205.45	-1	-1
tran	NA	LTCONS_00016467	MTCONS_00064573	Scaffold1918	657973	658318	346	.	Scaffold979	955905	962441	1822	-	-201.84	-1	-1
tran	NA	LTCONS_00016471	MTCONS_00035477	Scaffold1918	1410102	1410965	864	.	Scaffold348	407585	418818	2626	+	-705.82	1	1
tran	NA	LTCONS_00016486	MTCONS_00037666	Scaffold192	764413	784455	2223	+	Scaffold3690	381439	409500	1672	-	-658.53	1	1
tran	NA	LTCONS_00016496	MTCONS_00047464	Scaffold192	498229	498500	272	.	Scaffold497	682440	682745	306	.	-475.7	1	1
tran	NA	LTCONS_00016496	MTCONS_00043335	Scaffold192	498229	498500	272	.	Scaffold4297	881259	881765	507	.	-551.8	1	1
tran	NA	LTCONS_00016497	TEA021792.1	Scaffold192	659873	660141	269	.	Scaffold5970	119305	125602	1164	+	-148.12	1	1
tran	NA	LTCONS_00016566	MTCONS_00040727	Scaffold1925	76786	77150	365	.	Scaffold404	1513850	1529826	1913	+	-202.73	1	1
tran	NA	LTCONS_00016566	MTCONS_00040726	Scaffold1925	76786	77150	365	.	Scaffold404	1513850	1529826	1992	+	-202.73	-1	-1
tran	NA	LTCONS_00016566	MTCONS_00024074	Scaffold1925	76786	77150	365	.	Scaffold24408	32879	47422	5646	+	-215.92	1	1
tran	NA	LTCONS_00016566	MTCONS_00024073	Scaffold1925	76786	77150	365	.	Scaffold24408	32879	47422	5646	+	-215.92	-1	-1
tran	NA	LTCONS_00016566	MTCONS_00019471	Scaffold1925	76786	77150	365	.	Scaffold2133	278504	297120	2438	-	-190.36	1	1
tran	NA	LTCONS_00016570	TEA002373.1	Scaffold1925	836449	837588	1140	.	Scaffold3330	937558	941177	1815	-	-1635.63	-1	-1
tran	NA	LTCONS_00016570	MTCONS_00048737	Scaffold1925	836449	837588	1140	.	Scaffold5220	1209984	1212442	604	-	-315.45	1	1
tran	NA	LTCONS_00016572	TEA021109.1	Scaffold1925	1020348	1020694	347	.	Scaffold2268	1599886	1609710	549	-	-146.91	1	1
tran	NA	LTCONS_00016572	TEA009200.1	Scaffold1925	1020348	1020694	347	.	Scaffold4263	478240	486972	1356	-	-166.7	1	1
tran	NA	LTCONS_00016572	MTCONS_00021381	Scaffold1925	1020348	1020694	347	.	Scaffold2268	1584865	1610296	2666	-	-175.65	1	1
tran	NA	LTCONS_00016620	TEA030442.1	Scaffold193	103791	124796	868	+	Scaffold6238	33825	36485	1116	+	-453.31	1	1
tran	NA	LTCONS_00016620	TEA022421.1	Scaffold193	103791	124796	868	+	Scaffold5784	531792	570437	3147	-	-478.87	1	1
tran	NA	LTCONS_00016620	MTCONS_00046406	Scaffold193	103791	124796	868	+	Scaffold479	453259	480683	4667	-	-464.74	1	1
tran	NA	LTCONS_00016627	TEA025063.1	Scaffold1930	195120	200349	542	-	Scaffold3629	156402	191694	4920	-	-261.64	1	1
tran	NA	LTCONS_00016627	TEA023537.1	Scaffold1930	195120	200349	542	-	Scaffold604	1497682	1511235	1557	+	-253.34	1	1
tran	NA	LTCONS_00016636	TEA023133.1	Scaffold1930	748677	760998	2348	-	Scaffold2067	1074622	1079421	1281	-	-628.86	1	1
tran	NA	LTCONS_00016639	TEA006198.1	Scaffold1930	780843	781753	482	-	Scaffold1197	948375	953527	1425	+	-244.37	1	1
tran	NA	LTCONS_00016647	TEA019625.1	Scaffold1933	8	1935	1928	.	Scaffold985	3019102	3028229	489	-	-305.92	1	1
tran	NA	LTCONS_00016647	TEA015534.1	Scaffold1933	8	1935	1928	.	Scaffold2145	2437898	2441049	423	+	-412.52	1	1
tran	NA	LTCONS_00016742	TEA014530.1	Scaffold1939	1369395	1369974	580	.	Scaffold2731	1931875	1949604	4401	-	-336.43	1	1
tran	NA	LTCONS_00016794	MTCONS_00005556	Scaffold1942	815519	820391	348	+	Scaffold1277	401536	412612	1862	-	-174.5	-1	-1
tran	NA	LTCONS_00016808	MTCONS_00036164	Scaffold1943	409103	418678	998	-	Scaffold3537	794112	801071	2422	+	-431.83	1	1
tran	NA	LTCONS_00016808	MTCONS_00014758	Scaffold1943	409103	418678	998	-	Scaffold1816	3662132	3678432	4444	+	-468.27	1	1
tran	NA	LTCONS_00016808	MTCONS_00014757	Scaffold1943	409103	418678	998	-	Scaffold1816	3662132	3678432	4468	+	-468.27	1	1
tran	NA	LTCONS_00016823	TEA032802.1	Scaffold1947	4910	5175	266	.	Scaffold730	1249325	1256301	3354	+	-232.66	-1	-1
tran	NA	LTCONS_00016825	MTCONS_00053925	Scaffold1950	58073	58543	327	+	Scaffold640	1770586	1782064	1740	+	-202.05	-1	-1
tran	NA	LTCONS_00016825	MTCONS_00053922	Scaffold1950	58073	58543	327	+	Scaffold640	1770582	1783476	1968	+	-202.05	-1	-1
tran	NA	LTCONS_00016825	MTCONS_00033151	Scaffold1950	58073	58543	327	+	Scaffold322	2700478	2712675	1841	-	-198.09	-1	-1
tran	NA	LTCONS_00016828	TEA032918.1	Scaffold1950	393547	394153	607	+	Scaffold1598	2528349	2534298	1383	-	-347.65	1	1
tran	NA	LTCONS_00016828	MTCONS_00010917	Scaffold1950	393547	394153	607	+	Scaffold1598	2528158	2534298	1649	-	-347.65	1	1
tran	NA	LTCONS_00016874	TEA024644.1	Scaffold19524	567	4626	4060	.	Scaffold656	1201443	1208435	663	+	-764.88	1	1
tran	NA	LTCONS_00016881	MTCONS_00038534	Scaffold1955	764626	767946	1156	+	Scaffold3777	531297	553224	1525	-	-514.33	1	1
tran	NA	LTCONS_00016896	TEA030662.1	Scaffold1955	2084781	2098169	649	+	Scaffold612	993692	1020626	2676	+	-330.72	-1	-1
tran	NA	LTCONS_00016896	TEA022958.1	Scaffold1955	2084781	2098169	649	+	Scaffold1341	841439	848830	2397	+	-312.92	-1	-1
tran	NA	LTCONS_00016896	TEA018352.1	Scaffold1955	2084781	2098169	649	+	Scaffold219	1182731	1191307	1440	+	-319.01	-1	-1
tran	NA	LTCONS_00016897	TEA022958.1	Scaffold1955	2084784	2095249	514	+	Scaffold1341	841439	848830	2397	+	-253.55	1	1
tran	NA	LTCONS_00016897	TEA016748.1	Scaffold1955	2084784	2095249	514	+	Scaffold4768	962028	969867	2550	-	-253.33	1	1
tran	NA	LTCONS_00016931	MTCONS_00044435	Scaffold1955	95366	99342	3977	.	Scaffold4413	726628	735174	8547	.	-1667.24	1	1
tran	NA	LTCONS_00016931	MTCONS_00037356	Scaffold1955	95366	99342	3977	.	Scaffold3650	2586558	2590044	3487	.	-2997.4	1	1
tran	NA	LTCONS_00016931	MTCONS_00010861	Scaffold1955	95366	99342	3977	.	Scaffold1594	657406	664007	6602	.	-4150.12	1	1
tran	NA	LTCONS_00016932	MTCONS_00037356	Scaffold1955	99479	101507	2029	.	Scaffold3650	2586558	2590044	3487	.	-2256.05	1	1
tran	NA	LTCONS_00016932	MTCONS_00034934	Scaffold1955	99479	101507	2029	.	Scaffold3434	97478	98418	941	.	-1495.93	1	1
tran	NA	LTCONS_00016932	MTCONS_00033081	Scaffold1955	99479	101507	2029	.	Scaffold3198	771588	772635	1048	.	-1563.18	1	1
tran	NA	LTCONS_00016932	MTCONS_00023460	Scaffold1955	99479	101507	2029	.	Scaffold2382	369529	370264	736	.	-1128.82	1	1
tran	NA	LTCONS_00016932	MTCONS_00013068	Scaffold1955	99479	101507	2029	.	Scaffold17256	19361	20515	1155	.	-1255.85	1	1
tran	NA	LTCONS_00016932	MTCONS_00010861	Scaffold1955	99479	101507	2029	.	Scaffold1594	657406	664007	6602	.	-2880.43	1	1
tran	NA	LTCONS_00016932	MTCONS_00008609	Scaffold1955	99479	101507	2029	.	Scaffold1466	1484960	1493805	8846	.	-1346.51	1	1
tran	NA	LTCONS_00016934	TEA028076.1	Scaffold1955	2206657	2207462	806	.	Scaffold1170	1331259	1338690	1848	+	-379.51	1	1
tran	NA	LTCONS_00016934	MTCONS_00003489	Scaffold1955	2206657	2207462	806	.	Scaffold1170	1331090	1339170	2455	+	-388.34	1	1
tran	NA	LTCONS_00016955	TEA031114.1	Scaffold19580	133325	134636	744	-	Scaffold580	312337	314979	420	+	-171.5	1	1
tran	NA	LTCONS_00016955	TEA012518.1	Scaffold19580	133325	134636	744	-	Scaffold4078	909020	911606	372	+	-167.33	-1	-1
tran	NA	LTCONS_00016983	MTCONS_00012257	Scaffold1959	59301	59662	362	.	Scaffold1682	91768	92479	712	.	-251.21	1	1
tran	NA	LTCONS_00017056	MTCONS_00062874	Scaffold19665	7890	8307	294	+	Scaffold913	404409	421336	892	+	-163.94	1	1
tran	NA	LTCONS_00017056	MTCONS_00062873	Scaffold19665	7890	8307	294	+	Scaffold913	404409	421336	884	+	-158.15	1	1
tran	NA	LTCONS_00017078	MTCONS_00056133	Scaffold1968	1411258	1414676	211	-	Scaffold6988	525286	532538	1845	-	-110.58	1	1
tran	NA	LTCONS_00017078	MTCONS_00016435	Scaffold1968	1411258	1414676	211	-	Scaffold1918	618073	623779	2449	-	-119.21	-1	-1
tran	NA	LTCONS_00017105	TEA004797.1	Scaffold197	572314	573051	738	+	Scaffold4947	753647	769963	2169	-	-426.98	1	1
tran	NA	LTCONS_00017105	MTCONS_00053405	Scaffold197	572314	573051	738	+	Scaffold626	789355	795945	2237	+	-364.91	1	1
tran	NA	LTCONS_00017105	MTCONS_00047332	Scaffold197	572314	573051	738	+	Scaffold4947	752877	757773	2896	-	-414.77	1	1
tran	NA	LTCONS_00017105	MTCONS_00009683	Scaffold197	572314	573051	738	+	Scaffold1517	387908	392156	1541	+	-383.52	1	1
tran	NA	LTCONS_00017123	TEA025897.1	Scaffold197	1956906	1957274	262	+	Scaffold2114	139044	144365	1200	-	-142.27	1	1
tran	NA	LTCONS_00017140	TEA020057.1	Scaffold197	1126607	1127268	662	.	Scaffold1765	84871	100122	1401	-	-300.99	-1	-1
tran	NA	LTCONS_00017140	TEA015148.1	Scaffold197	1126607	1127268	662	.	Scaffold864	396042	406086	1170	+	-310.87	1	1
tran	NA	LTCONS_00017143	TEA020057.1	Scaffold197	1683297	1683641	345	.	Scaffold1765	84871	100122	1401	-	-167.04	-1	-1
tran	567655	LTCONS_00017143	TEA016610.1	Scaffold197	1683297	1683641	345	.	Scaffold197	1114752	1115643	615	+	-159.82	1	1
tran	NA	LTCONS_00017143	TEA015148.1	Scaffold197	1683297	1683641	345	.	Scaffold864	396042	406086	1170	+	-165.98	1	1
tran	NA	LTCONS_00017143	TEA013795.1	Scaffold197	1683297	1683641	345	.	Scaffold426	4621066	4621917	594	-	-166.33	1	1
tran	NA	LTCONS_00017143	TEA001825.1	Scaffold197	1683297	1683641	345	.	Scaffold1910	1807369	1828159	939	-	-167.4	1	1
tran	NA	LTCONS_00017143	MTCONS_00053150	Scaffold197	1683297	1683641	345	.	Scaffold622	2476727	2477981	990	+	-169.5	1	1
tran	278882	LTCONS_00017143	MTCONS_00017120	Scaffold197	1683297	1683641	345	.	Scaffold197	1399414	1404416	857	+	-168.8	1	1
tran	413908	LTCONS_00017143	MTCONS_00017119	Scaffold197	1683297	1683641	345	.	Scaffold197	1259574	1269390	793	+	-167.2	1	1
tran	557047	LTCONS_00017143	MTCONS_00017116	Scaffold197	1683297	1683641	345	.	Scaffold197	1114667	1126251	1079	+	-178.54	1	1
tran	567055	LTCONS_00017143	MTCONS_00017115	Scaffold197	1683297	1683641	345	.	Scaffold197	1114667	1116243	944	+	-175.84	1	1
tran	NA	LTCONS_00017143	MTCONS_00013752	Scaffold197	1683297	1683641	345	.	Scaffold1765	87366	100122	789	-	-165.08	1	1
tran	NA	LTCONS_00017169	TEA007742.1	Scaffold1970	1328598	1333709	898	-	Scaffold2449	202892	225967	4431	-	-458.95	1	1
tran	NA	LTCONS_00017169	MTCONS_00024213	Scaffold1970	1328598	1333709	898	-	Scaffold2449	200868	226205	4953	-	-455.69	1	1
tran	NA	LTCONS_00017190	TEA030810.1	Scaffold1970	419450	419920	471	.	Scaffold399	3041985	3043316	1101	-	-271.62	-1	-1
tran	NA	LTCONS_00017190	TEA011464.1	Scaffold1970	419450	419920	471	.	Scaffold5365	147639	165754	1647	+	-579.05	1	1
tran	NA	LTCONS_00017190	TEA002735.1	Scaffold1970	419450	419920	471	.	Scaffold1009	274969	283353	1890	+	-288.22	1	1
tran	NA	LTCONS_00017190	MTCONS_00049327	Scaffold1970	419450	419920	471	.	Scaffold5365	135521	165754	1960	+	-579.05	1	1
tran	NA	LTCONS_00017190	MTCONS_00008466	Scaffold1970	419450	419920	471	.	Scaffold1464	39335	40633	1299	+	-290.77	-1	-1
tran	NA	LTCONS_00017190	MTCONS_00002113	Scaffold1970	419450	419920	471	.	Scaffold110	1700364	1701314	859	-	-279.11	1	1
tran	NA	LTCONS_00017192	MTCONS_00010194	Scaffold1970	1250984	1251608	625	.	Scaffold1551	334470	355611	2639	+	-313.55	-1	-1
tran	NA	LTCONS_00017194	MTCONS_00022222	Scaffold1970	1954843	1955430	588	.	Scaffold2307	324137	328627	3090	-	-342.21	1	1
tran	NA	LTCONS_00017195	TEA023760.1	Scaffold1970	1955729	1956591	863	.	Scaffold3874	804827	805345	519	-	-985.5	1	1
tran	NA	LTCONS_00017195	TEA015175.1	Scaffold1970	1955729	1956591	863	.	Scaffold1951	228060	245513	1335	-	-888.62	1	1
tran	NA	LTCONS_00017195	TEA009075.1	Scaffold1970	1955729	1956591	863	.	Scaffold744	537969	538358	390	+	-759.2	1	1
tran	NA	LTCONS_00017195	TEA007888.1	Scaffold1970	1955729	1956591	863	.	Scaffold4362	529938	536010	2889	-	-1146.03	1	1
tran	NA	LTCONS_00017195	MTCONS_00032496	Scaffold1970	1955729	1956591	863	.	Scaffold3140	1413649	1422643	4860	-	-1180.86	1	1
tran	NA	LTCONS_00017195	MTCONS_00032495	Scaffold1970	1955729	1956591	863	.	Scaffold3140	1413649	1422636	4264	-	-1180.86	1	1
tran	NA	LTCONS_00017195	MTCONS_00008711	Scaffold1970	1955729	1956591	863	.	Scaffold1471	54930	81605	3702	+	-1258.84	1	1
tran	NA	LTCONS_00017195	MTCONS_00001926	Scaffold1970	1955729	1956591	863	.	Scaffold1092	265499	285422	2130	-	-1142.41	1	1
tran	NA	LTCONS_00017202	TEA032769.1	Scaffold19766	3046	3577	532	.	Scaffold73	242953	253045	1314	-	-294.05	1	1
tran	NA	LTCONS_00017202	TEA027632.1	Scaffold19766	3046	3577	532	.	Scaffold5805	557971	564599	2739	-	-513.16	-1	-1
tran	NA	LTCONS_00017260	TEA000398.1	Scaffold1978	1409059	1409588	530	.	Scaffold3580	252011	271486	1323	+	-593.72	1	1
tran	NA	LTCONS_00017314	TEA013284.1	Scaffold19813	63	790	603	+	Scaffold178	1479812	1483069	615	+	-196	-1	-1
tran	NA	LTCONS_00017314	MTCONS_00061971	Scaffold19813	63	790	603	+	Scaffold8786	218978	228772	2451	+	-338.6	1	1
tran	NA	LTCONS_00017314	MTCONS_00000696	Scaffold19813	63	790	603	+	Scaffold1040	316117	332474	2029	-	-263.56	1	1
tran	NA	LTCONS_00017327	TEA014851.1	Scaffold1982	1285478	1286574	475	-	Scaffold4314	157282	180894	2385	-	-237.58	1	1
tran	NA	LTCONS_00017327	MTCONS_00043499	Scaffold1982	1285478	1286574	475	-	Scaffold4314	167425	182269	2323	-	-250.06	-1	-1
tran	NA	LTCONS_00017327	MTCONS_00043498	Scaffold1982	1285478	1286574	475	-	Scaffold4314	157282	182269	2535	-	-250.06	-1	-1
tran	NA	LTCONS_00017327	MTCONS_00028111	Scaffold1982	1285478	1286574	475	-	Scaffold2779	224480	240914	4946	-	-235.01	1	1
tran	NA	LTCONS_00017358	TEA027632.1	Scaffold1983	40430	40735	306	.	Scaffold5805	557971	564599	2739	-	-383.6	-1	-1
tran	NA	LTCONS_00017360	MTCONS_00030080	Scaffold1983	351076	352029	954	.	Scaffold293	455741	456675	935	.	-1058.89	1	1
tran	NA	LTCONS_00017360	MTCONS_00007620	Scaffold1983	351076	352029	954	.	Scaffold1402	94446	95242	797	+	-1184	1	1
tran	NA	LTCONS_00017361	MTCONS_00026619	Scaffold1983	352187	352682	496	.	Scaffold2639	1006471	1007499	1029	.	-949.6	1	1
tran	NA	LTCONS_00017361	MTCONS_00017841	Scaffold1983	352187	352682	496	.	Scaffold20166	109	818	710	.	-937.7	1	1
tran	NA	LTCONS_00017382	TEA001453.1	Scaffold1987	955880	957258	483	+	Scaffold558	3432152	3445366	1596	+	-264.98	1	1
tran	NA	LTCONS_00017382	MTCONS_00043731	Scaffold1987	955880	957258	483	+	Scaffold433	2425368	2429366	1151	-	-220.02	1	1
tran	NA	LTCONS_00017406	MTCONS_00010441	Scaffold1987	2116893	2121464	567	-	Scaffold1567	75123	80840	1899	-	-302.13	-1	-1
tran	NA	LTCONS_00017431	TEA032383.1	Scaffold1987	2487996	2488324	329	.	Scaffold2670	475423	480980	1911	-	-190.19	1	1
tran	NA	LTCONS_00017431	TEA023596.1	Scaffold1987	2487996	2488324	329	.	Scaffold497	1390759	1392047	1158	+	-205.29	1	1
tran	NA	LTCONS_00017431	TEA019869.1	Scaffold1987	2487996	2488324	329	.	Scaffold660	265351	266379	1029	-	-176.14	1	1
tran	NA	LTCONS_00017431	TEA017303.1	Scaffold1987	2487996	2488324	329	.	Scaffold2918	691955	707441	1392	+	-171.36	1	1
tran	NA	LTCONS_00017431	TEA012568.1	Scaffold1987	2487996	2488324	329	.	Scaffold6640	6440	10661	1638	+	-209.14	1	1
tran	NA	LTCONS_00017431	TEA012335.1	Scaffold1987	2487996	2488324	329	.	Scaffold4291	262628	282077	1917	+	-187.15	-1	-1
tran	NA	LTCONS_00017431	TEA006098.1	Scaffold1987	2487996	2488324	329	.	Scaffold3013	1329066	1346617	2061	+	-210.75	-1	-1
tran	NA	LTCONS_00017431	TEA002735.1	Scaffold1987	2487996	2488324	329	.	Scaffold1009	274969	283353	1890	+	-201.56	1	1
tran	NA	LTCONS_00017431	MTCONS_00056768	Scaffold1987	2487996	2488324	329	.	Scaffold717	1881983	1913028	3162	-	-232.41	1	1
tran	NA	LTCONS_00017431	MTCONS_00056767	Scaffold1987	2487996	2488324	329	.	Scaffold717	1881983	1902733	3100	-	-232.41	-1	-1
tran	NA	LTCONS_00017431	MTCONS_00046360	Scaffold1987	2487996	2488324	329	.	Scaffold478	147156	165701	4839	-	-226.6	1	1
tran	NA	LTCONS_00017431	MTCONS_00038317	Scaffold1987	2487996	2488324	329	.	Scaffold3754	279198	291437	3935	+	-209.57	1	1
tran	NA	LTCONS_00017512	TEA033569.1	Scaffold1989	2635977	2636955	415	-	Scaffold958	1939473	1948608	1482	-	-245.86	1	1
tran	NA	LTCONS_00017512	TEA032915.1	Scaffold1989	2635977	2636955	415	-	Scaffold1598	602150	622371	2541	+	-253.79	1	1
tran	NA	LTCONS_00017512	MTCONS_00063997	Scaffold1989	2635977	2636955	415	-	Scaffold958	1939473	1947312	1392	-	-225.21	-1	-1
tran	NA	LTCONS_00017513	TEA033569.1	Scaffold1989	2647300	2648566	273	-	Scaffold958	1939473	1948608	1482	-	-138.5	-1	-1
tran	NA	LTCONS_00017513	MTCONS_00063997	Scaffold1989	2647300	2648566	273	-	Scaffold958	1939473	1947312	1392	-	-136.97	1	1
tran	NA	LTCONS_00017528	TEA034028.1	Scaffold1989	3233123	3234094	404	-	Scaffold36410	3	3816	1023	+	-170.96	-1	-1
tran	NA	LTCONS_00017528	MTCONS_00048292	Scaffold1989	3233123	3234094	404	-	Scaffold5112	394036	400974	1023	-	-170.38	1	1
tran	NA	LTCONS_00017528	MTCONS_00026603	Scaffold1989	3233123	3234094	404	-	Scaffold2639	689447	697611	1165	-	-161.05	1	1
tran	NA	LTCONS_00017541	TEA030083.1	Scaffold1989	3526848	3527816	969	.	Scaffold1128	1317756	1321827	3996	-	-1268.3	-1	-1
tran	NA	LTCONS_00017592	TEA027164.1	Scaffold1997	217441	223754	1184	-	Scaffold3500	3224486	3226087	762	-	-412.32	-1	-1
tran	60705	LTCONS_00017592	TEA020839.1	Scaffold1997	217441	223754	1184	-	Scaffold1997	284458	308191	966	-	-460	-1	-1
tran	NA	LTCONS_00017592	TEA016522.1	Scaffold1997	217441	223754	1184	-	Scaffold1761	2553520	2555906	765	+	-397.59	-1	-1
tran	NA	LTCONS_00017592	TEA013504.1	Scaffold1997	217441	223754	1184	-	Scaffold980	123067	124868	759	+	-387.19	-1	-1
tran	NA	LTCONS_00017592	TEA013500.1	Scaffold1997	217441	223754	1184	-	Scaffold980	117033	119338	840	+	-415.29	-1	-1
tran	134088	LTCONS_00017592	MTCONS_00017597	Scaffold1997	217441	223754	1184	-	Scaffold1997	357841	359941	1711	-	-540.46	-1	-1
tran	NA	LTCONS_00017593	TEA027164.1	Scaffold1997	272229	274032	881	-	Scaffold3500	3224486	3226087	762	-	-402.28	-1	-1
tran	NA	LTCONS_00017593	TEA022767.1	Scaffold1997	272229	274032	881	-	Scaffold9600	98332	99759	765	+	-402.17	1	1
tran	NA	LTCONS_00017593	TEA013504.1	Scaffold1997	272229	274032	881	-	Scaffold980	123067	124868	759	+	-403.37	-1	-1
tran	NA	LTCONS_00017593	TEA013500.1	Scaffold1997	272229	274032	881	-	Scaffold980	117033	119338	840	+	-417.81	-1	-1
tran	NA	LTCONS_00017593	TEA008349.1	Scaffold1997	272229	274032	881	-	Scaffold142	368977	379573	2358	-	-487.73	1	1
tran	83810	LTCONS_00017593	MTCONS_00017597	Scaffold1997	272229	274032	881	-	Scaffold1997	357841	359941	1711	-	-468.06	-1	-1
tran	52866	LTCONS_00017593	MTCONS_00017591	Scaffold1997	272229	274032	881	-	Scaffold1997	217441	219364	1168	-	-457.83	-1	-1
tran	NA	LTCONS_00017593	MTCONS_00007860	Scaffold1997	272229	274032	881	-	Scaffold142	368606	370611	1395	-	-454.01	1	1
tran	NA	LTCONS_00017659	MTCONS_00061022	Scaffold2001	67116	87190	759	+	Scaffold856	2702084	2725638	4136	+	-329.99	-1	-1
tran	NA	LTCONS_00017699	TEA023151.1	Scaffold2002	898210	899223	910	-	Scaffold2067	635796	643997	2880	-	-465.21	1	1
tran	NA	LTCONS_00017710	MTCONS_00017868	Scaffold2005	76076	79648	710	-	Scaffold2024	31390	36229	2228	+	-373.39	-1	-1
tran	NA	LTCONS_00017713	MTCONS_00009143	Scaffold20056	3001	3458	362	-	Scaffold1492	141428	153310	3400	-	-172.31	-1	-1
tran	NA	LTCONS_00017713	MTCONS_00009139	Scaffold20056	3001	3458	362	-	Scaffold1492	93501	153215	4390	-	-172.31	-1	-1
tran	NA	LTCONS_00017733	TEA025077.1	Scaffold2009	1113270	1114026	757	.	Scaffold3629	299088	324773	5364	-	-365.93	1	1
tran	NA	LTCONS_00017733	TEA025063.1	Scaffold2009	1113270	1114026	757	.	Scaffold3629	156402	191694	4920	-	-368.69	-1	-1
tran	NA	LTCONS_00017733	TEA021010.1	Scaffold2009	1113270	1114026	757	.	Scaffold2169	1400334	1400783	450	-	-197.34	-1	-1
tran	NA	LTCONS_00017733	TEA015984.1	Scaffold2009	1113270	1114026	757	.	Scaffold2960	1084067	1103459	4002	-	-376.71	-1	-1
tran	NA	LTCONS_00017733	TEA014983.1	Scaffold2009	1113270	1114026	757	.	Scaffold6050	197333	220852	4446	-	-359.06	-1	-1
tran	NA	LTCONS_00017733	TEA014982.1	Scaffold2009	1113270	1114026	757	.	Scaffold6050	255660	262191	2739	-	-368.9	-1	-1
tran	NA	LTCONS_00017733	TEA014912.1	Scaffold2009	1113270	1114026	757	.	Scaffold4372	153571	178411	3576	+	-383.51	-1	-1
tran	NA	LTCONS_00017733	TEA012533.1	Scaffold2009	1113270	1114026	757	.	Scaffold887	223223	226234	3012	+	-369.64	-1	-1
tran	NA	LTCONS_00017733	TEA012313.1	Scaffold2009	1113270	1114026	757	.	Scaffold6218	82552	99119	4023	-	-377.3	-1	-1
tran	NA	LTCONS_00017733	TEA011520.1	Scaffold2009	1113270	1114026	757	.	Scaffold6526	1594153	1598290	2637	-	-370.79	1	1
tran	NA	LTCONS_00017733	TEA011323.1	Scaffold2009	1113270	1114026	757	.	Scaffold801	126500	148040	2523	+	-387.41	-1	-1
tran	NA	LTCONS_00017733	TEA004677.1	Scaffold2009	1113270	1114026	757	.	Scaffold1520	1542192	1573502	5490	+	-374.41	-1	-1
tran	NA	LTCONS_00017733	TEA000165.1	Scaffold2009	1113270	1114026	757	.	Scaffold2398	931260	934254	2841	-	-359.74	-1	-1
tran	NA	LTCONS_00017733	MTCONS_00018494	Scaffold2009	1113270	1114026	757	.	Scaffold2070	86798	95952	1647	+	-333.57	-1	-1
tran	NA	LTCONS_00017788	TEA010391.1	Scaffold201	1460231	1466008	844	-	Scaffold3482	840369	857496	1077	-	-315.52	1	1
tran	NA	LTCONS_00017788	MTCONS_00061300	Scaffold201	1460231	1466008	844	-	Scaffold8631	115920	120612	993	-	-296.96	1	1
tran	NA	LTCONS_00017788	MTCONS_00055052	Scaffold201	1460231	1466008	844	-	Scaffold67	273678	290610	1895	+	-374.26	1	1
tran	NA	LTCONS_00017788	MTCONS_00035441	Scaffold201	1460231	1466008	844	-	Scaffold3474	549216	564459	1686	-	-361.53	1	1
tran	NA	LTCONS_00017788	MTCONS_00012469	Scaffold201	1460231	1466008	844	-	Scaffold1695	1764348	1779286	932	+	-304	1	1
tran	NA	LTCONS_00017788	MTCONS_00009907	Scaffold201	1460231	1466008	844	-	Scaffold15297	9567	10563	483	+	-217.4	1	1
tran	NA	LTCONS_00017798	MTCONS_00047464	Scaffold2011	24999	25290	292	.	Scaffold497	682440	682745	306	.	-495.8	1	1
tran	NA	LTCONS_00017798	MTCONS_00043335	Scaffold2011	24999	25290	292	.	Scaffold4297	881259	881765	507	.	-562.4	1	1
tran	NA	LTCONS_00017799	MTCONS_00031731	Scaffold2011	25487	26395	909	.	Scaffold305	2570233	2571755	1523	.	-1287.76	1	1
tran	NA	LTCONS_00017808	TEA025127.1	Scaffold2014	808747	821087	542	+	Scaffold1925	56945	57855	831	-	-245.59	1	1
tran	NA	LTCONS_00017808	TEA008595.1	Scaffold2014	808747	821087	542	+	Scaffold870	739224	740134	831	-	-250.78	1	1
tran	NA	LTCONS_00017808	MTCONS_00000335	Scaffold2014	808747	821087	542	+	Scaffold1019	1501249	1535918	1687	-	-263.54	1	1
tran	NA	LTCONS_00017812	TEA029313.1	Scaffold2014	848350	867947	3516	+	Scaffold1760	966372	975914	561	-	-318.91	1	1
tran	NA	LTCONS_00017812	TEA018239.1	Scaffold2014	848350	867947	3516	+	Scaffold12932	446258	461275	987	-	-512.31	1	1
tran	NA	LTCONS_00017812	TEA018167.1	Scaffold2014	848350	867947	3516	+	Scaffold1509	616893	625958	858	-	-465.84	1	1
tran	NA	LTCONS_00017812	MTCONS_00059707	Scaffold2014	848350	867947	3516	+	Scaffold814	240578	282960	1808	+	-849.05	1	1
tran	NA	LTCONS_00017812	MTCONS_00051031	Scaffold2014	848350	867947	3516	+	Scaffold5743	286099	306584	857	+	-464.43	-1	-1
tran	NA	LTCONS_00017812	MTCONS_00051030	Scaffold2014	848350	867947	3516	+	Scaffold5743	286062	299878	679	+	-365.93	1	1
tran	NA	LTCONS_00017812	MTCONS_00015075	Scaffold2014	848350	867947	3516	+	Scaffold1832	5536	7432	523	+	-272.3	-1	-1
tran	NA	LTCONS_00017812	MTCONS_00012425	Scaffold2014	848350	867947	3516	+	Scaffold1692	93337	112349	864	+	-447.74	1	1
tran	NA	LTCONS_00017842	MTCONS_00055350	Scaffold20166	4592	6959	2368	.	Scaffold675	487287	489089	1803	.	-3235.4	1	1
tran	NA	LTCONS_00017842	MTCONS_00051188	Scaffold20166	4592	6959	2368	.	Scaffold578	162866	164389	1524	.	-2598.1	1	1
tran	NA	LTCONS_00017842	MTCONS_00035927	Scaffold20166	4592	6959	2368	.	Scaffold3500	1019078	1020944	1867	.	-3295.7	1	1
tran	NA	LTCONS_00017842	MTCONS_00033356	Scaffold20166	4592	6959	2368	.	Scaffold3245	2985553	2986485	933	.	-1745.9	1	1
tran	NA	LTCONS_00017842	MTCONS_00027356	Scaffold20166	4592	6959	2368	.	Scaffold273	152781	154048	1004	+	-1842.9	1	1
tran	NA	LTCONS_00017842	MTCONS_00003668	Scaffold20166	4592	6959	2368	.	Scaffold1177	865566	868195	348	+	-620.6	1	1
tran	NA	LTCONS_00017842	MTCONS_00003667	Scaffold20166	4592	6959	2368	.	Scaffold1177	865566	868195	348	+	-620.6	1	1
tran	NA	LTCONS_00017842	MTCONS_00002308	Scaffold20166	4592	6959	2368	.	Scaffold11063	271983	274235	2253	.	-3720.6	1	1
tran	NA	LTCONS_00017844	TEA024177.1	Scaffold2018	165749	166044	296	.	Scaffold2697	369484	376831	1560	+	-199.21	-1	-1
tran	NA	LTCONS_00017849	TEA031158.1	Scaffold2019	168548	169479	932	+	Scaffold563	707654	708202	549	+	-996.1	-1	-1
tran	NA	LTCONS_00017849	TEA031151.1	Scaffold2019	168548	169479	932	+	Scaffold563	742272	742994	723	+	-1219.66	-1	-1
tran	NA	LTCONS_00017849	TEA013477.1	Scaffold2019	168548	169479	932	+	Scaffold2369	156479	163022	885	-	-1238.74	-1	-1
tran	NA	LTCONS_00017849	MTCONS_00050407	Scaffold2019	168548	169479	932	+	Scaffold563	735941	743115	1148	+	-1310.35	-1	-1
tran	NA	LTCONS_00017849	MTCONS_00050405	Scaffold2019	168548	169479	932	+	Scaffold563	707197	708700	1268	+	-1326.4	1	1
tran	NA	LTCONS_00017849	MTCONS_00050404	Scaffold2019	168548	169479	932	+	Scaffold563	707197	708700	1268	+	-1331.1	-1	-1
tran	NA	LTCONS_00017861	MTCONS_00062928	Scaffold2023	3724	4213	490	.	Scaffold914	769924	771258	1335	.	-935.6	1	1
tran	NA	LTCONS_00017861	MTCONS_00062132	Scaffold2023	3724	4213	490	.	Scaffold886	701194	702306	1113	.	-1026	1	1
tran	NA	LTCONS_00017861	MTCONS_00061201	Scaffold2023	3724	4213	490	.	Scaffold8597	16923	17465	543	.	-949.6	1	1
tran	NA	LTCONS_00017861	MTCONS_00060241	Scaffold2023	3724	4213	490	.	Scaffold8268	45549	46155	607	.	-875	1	1
tran	NA	LTCONS_00017861	MTCONS_00056451	Scaffold2023	3724	4213	490	.	Scaffold709	1518117	1518864	748	.	-1012.7	1	1
tran	NA	LTCONS_00017861	MTCONS_00035848	Scaffold2023	3724	4213	490	.	Scaffold35	2700511	2701135	625	.	-1002.1	1	1
tran	NA	LTCONS_00017861	MTCONS_00019985	Scaffold2023	3724	4213	490	.	Scaffold2153	2282966	2284020	1055	.	-1010.7	1	1
tran	NA	LTCONS_00017861	MTCONS_00019651	Scaffold2023	3724	4213	490	.	Scaffold2140	25891	26366	476	.	-889.2	1	1
tran	NA	LTCONS_00017888	TEA018737.1	Scaffold2024	622129	624416	491	-	Scaffold5690	71963	98626	1998	-	-289.17	1	1
tran	NA	LTCONS_00017893	TEA027086.1	Scaffold2024	744045	744710	666	.	Scaffold2982	915923	921265	2538	+	-875.72	1	1
tran	NA	LTCONS_00017893	TEA020295.1	Scaffold2024	744045	744710	666	.	Scaffold2270	420723	422141	1419	+	-1215	1	1
tran	NA	LTCONS_00017900	TEA015334.1	Scaffold2029	35923	36433	407	+	Scaffold1044	1045942	1048381	534	+	-170.57	1	1
tran	NA	LTCONS_00017900	MTCONS_00017903	Scaffold2029	35923	36433	407	+	Scaffold2031	78418	84842	1590	+	-192.89	1	1
tran	NA	LTCONS_00017949	MTCONS_00029959	Scaffold2036	361626	361892	267	.	Scaffold2924	9940	23364	1241	+	-142.63	1	1
tran	NA	LTCONS_00017960	MTCONS_00049004	Scaffold2037	877825	883849	411	+	Scaffold5308	142756	148118	1260	+	-220.17	1	1
tran	NA	LTCONS_00017960	MTCONS_00049003	Scaffold2037	877825	883849	411	+	Scaffold5308	142752	150051	1877	+	-220.17	1	1
tran	NA	LTCONS_00017960	MTCONS_00022485	Scaffold2037	877825	883849	411	+	Scaffold2325	1892497	1905127	2380	+	-203.76	1	1
tran	NA	LTCONS_00017963	MTCONS_00027775	Scaffold2037	302812	304936	2125	-	Scaffold2758	105832	132720	1580	-	-726.41	1	1
tran	NA	LTCONS_00017963	MTCONS_00027774	Scaffold2037	302812	304936	2125	-	Scaffold2758	105832	113083	1675	-	-743.03	1	1
tran	NA	LTCONS_00017963	MTCONS_00011101	Scaffold2037	302812	304936	2125	-	Scaffold1607	229118	236646	1165	-	-620.87	1	1
tran	NA	LTCONS_00017965	MTCONS_00041884	Scaffold2037	411842	414499	439	-	Scaffold4138	3630955	3638986	1221	+	-218.23	1	1
tran	NA	LTCONS_00017968	MTCONS_00058226	Scaffold2037	127076	128366	1291	.	Scaffold7597	748	4132	3385	.	-1164.55	-1	-1
tran	NA	LTCONS_00017970	TEA029870.1	Scaffold2037	408095	408591	497	.	Scaffold661	772008	778457	2319	+	-273.58	1	1
tran	NA	LTCONS_00017972	MTCONS_00034811	Scaffold2037	664155	664474	320	.	Scaffold3401	393618	404102	799	+	-156.68	1	1
tran	NA	LTCONS_00018012	TEA028235.1	Scaffold2039	190441	201397	1648	-	Scaffold293	1440806	1443832	447	+	-256.45	1	1
tran	NA	LTCONS_00018013	TEA028235.1	Scaffold2039	190441	201420	1674	-	Scaffold293	1440806	1443832	447	+	-255.75	-1	-1
tran	NA	LTCONS_00018020	MTCONS_00033303	Scaffold2039	1100375	1101247	438	-	Scaffold3245	2591601	2595405	1482	+	-231.77	-1	-1
tran	NA	LTCONS_00018036	TEA016416.1	Scaffold2039	1534777	1535903	1127	.	Scaffold3491	136181	137425	801	-	-304.09	1	1
tran	NA	LTCONS_00018038	MTCONS_00005381	Scaffold2039	1875155	1879690	4536	.	Scaffold127	220993	232736	3401	-	-2942.88	1	1
tran	NA	LTCONS_00018038	MTCONS_00005380	Scaffold2039	1875155	1879690	4536	.	Scaffold127	220993	232736	3484	-	-2979.2	1	1
tran	NA	LTCONS_00018041	MTCONS_00044928	Scaffold2039	1965500	1966263	764	.	Scaffold450	2395231	2398470	1539	+	-285.95	1	1
tran	NA	LTCONS_00018041	MTCONS_00044927	Scaffold2039	1965500	1966263	764	.	Scaffold450	2395231	2398470	2004	+	-277.45	1	1
tran	NA	LTCONS_00018044	TEA030895.1	Scaffold204	38545	40279	1347	+	Scaffold141	1033586	1048701	3747	-	-681.42	1	1
tran	NA	LTCONS_00018044	TEA030088.1	Scaffold204	38545	40279	1347	+	Scaffold1128	648661	657004	1152	+	-510.43	1	1
tran	NA	LTCONS_00018044	MTCONS_00016903	Scaffold204	38545	40279	1347	+	Scaffold1955	2472224	2479653	2296	+	-621.22	1	1
tran	NA	LTCONS_00018045	TEA030895.1	Scaffold204	38545	40279	1090	+	Scaffold141	1033586	1048701	3747	-	-569.92	-1	-1
tran	NA	LTCONS_00018045	TEA030088.1	Scaffold204	38545	40279	1090	+	Scaffold1128	648661	657004	1152	+	-462.38	-1	-1
tran	NA	LTCONS_00018045	TEA006115.1	Scaffold204	38545	40279	1090	+	Scaffold2518	235914	246081	1383	+	-493.66	-1	-1
tran	NA	LTCONS_00018045	MTCONS_00042509	Scaffold204	38545	40279	1090	+	Scaffold4212	216841	246531	4172	+	-577.14	-1	-1
tran	NA	LTCONS_00018045	MTCONS_00016903	Scaffold204	38545	40279	1090	+	Scaffold1955	2472224	2479653	2296	+	-543.3	-1	-1
tran	NA	LTCONS_00018056	MTCONS_00029251	Scaffold204	1179899	1181061	376	+	Scaffold286	401286	428629	2998	+	-233.7	-1	-1
tran	NA	LTCONS_00018103	MTCONS_00043367	Scaffold2042	1578254	1579799	486	+	Scaffold4303	516606	530869	1108	+	-259.5	1	1
tran	NA	LTCONS_00018103	MTCONS_00026540	Scaffold2042	1578254	1579799	486	+	Scaffold2632	1691967	1696903	807	-	-222.06	-1	-1
tran	NA	LTCONS_00018103	MTCONS_00026539	Scaffold2042	1578254	1579799	486	+	Scaffold2632	1691967	1695997	1101	-	-256.55	1	1
tran	NA	LTCONS_00018118	MTCONS_00050582	Scaffold2042	1299125	1300866	715	-	Scaffold566	2364313	2371339	1459	-	-358.09	-1	-1
tran	171480	LTCONS_00018118	MTCONS_00018099	Scaffold2042	1299125	1300866	715	-	Scaffold2042	1115312	1127646	2215	+	-379.88	1	1
tran	171480	LTCONS_00018118	MTCONS_00018098	Scaffold2042	1299125	1300866	715	-	Scaffold2042	1115312	1127646	2697	+	-380.28	-1	-1
tran	NA	LTCONS_00018122	TEA030983.1	Scaffold2042	1656055	1657434	334	-	Scaffold5711	38883	42117	1512	-	-197.49	-1	-1
tran	NA	LTCONS_00018122	MTCONS_00050870	Scaffold2042	1656055	1657434	334	-	Scaffold5711	38308	42125	1847	-	-197.49	-1	-1
tran	NA	LTCONS_00018122	MTCONS_00044883	Scaffold2042	1656055	1657434	334	-	Scaffold4496	481371	494261	3012	+	-190.47	1	1
tran	NA	LTCONS_00018122	MTCONS_00044881	Scaffold2042	1656055	1657434	334	-	Scaffold4496	481371	494261	3186	+	-190.47	-1	-1
tran	NA	LTCONS_00018123	TEA005987.1	Scaffold2042	919434	920148	715	.	Scaffold1631	1148647	1156020	1629	+	-783.93	1	1
tran	NA	LTCONS_00018123	MTCONS_00041289	Scaffold2042	919434	920148	715	.	Scaffold41	3757943	3760814	2461	-	-1459.2	1	1
tran	NA	LTCONS_00018126	MTCONS_00062305	Scaffold2042	1597839	1598177	339	.	Scaffold892	493740	494332	593	.	-680.4	1	1
tran	NA	LTCONS_00018126	MTCONS_00000141	Scaffold2042	1597839	1598177	339	.	Scaffold1007	1146814	1154120	1249	-	-150.56	-1	-1
tran	NA	LTCONS_00018127	TEA009032.1	Scaffold20423	4078	4841	764	.	Scaffold540	521415	525903	1212	+	-1065.96	1	1
tran	NA	LTCONS_00018127	MTCONS_00043735	Scaffold20423	4078	4841	764	.	Scaffold433	2779763	2797761	3007	-	-762.54	1	1
tran	NA	LTCONS_00018127	MTCONS_00043734	Scaffold20423	4078	4841	764	.	Scaffold433	2779763	2797761	3013	-	-762.54	1	1
tran	NA	LTCONS_00018159	TEA026057.1	Scaffold20473	1454	2173	720	.	Scaffold282	1047437	1050424	1968	+	-454.49	1	1
tran	NA	LTCONS_00018159	MTCONS_00033434	Scaffold20473	1454	2173	720	.	Scaffold3249	842327	844732	2406	.	-436.48	1	1
tran	NA	LTCONS_00018159	MTCONS_00015878	Scaffold20473	1454	2173	720	.	Scaffold1879	571962	574343	2382	-	-422.7	1	1
tran	NA	LTCONS_00018190	TEA017090.1	Scaffold2051	1371125	1373553	439	+	Scaffold859	2821901	2830079	948	+	-191.43	1	1
tran	NA	LTCONS_00018193	TEA022329.1	Scaffold2051	1614180	1614841	569	+	Scaffold1116	59716	72361	405	+	-181.56	-1	-1
tran	NA	LTCONS_00018217	TEA028186.1	Scaffold2051	1354399	1356280	511	-	Scaffold793	459296	497092	3093	-	-285.5	1	1
tran	NA	LTCONS_00018217	TEA025704.1	Scaffold2051	1354399	1356280	511	-	Scaffold1690	1493812	1497865	1041	-	-263.38	1	1
tran	NA	LTCONS_00018217	TEA022354.1	Scaffold2051	1354399	1356280	511	-	Scaffold1065	1692134	1696106	1047	-	-250.7	1	1
tran	NA	LTCONS_00018217	MTCONS_00061337	Scaffold2051	1354399	1356280	511	-	Scaffold8652	95536	137475	3294	+	-269.5	1	1
tran	NA	LTCONS_00018217	MTCONS_00059155	Scaffold2051	1354399	1356280	511	-	Scaffold793	458465	497154	5607	-	-300.72	1	1
tran	NA	LTCONS_00018217	MTCONS_00059154	Scaffold2051	1354399	1356280	511	-	Scaffold793	458465	497154	3784	-	-279.33	1	1
tran	NA	LTCONS_00018217	MTCONS_00027537	Scaffold2051	1354399	1356280	511	-	Scaffold2733	1210032	1214063	947	+	-236.13	1	1
tran	NA	LTCONS_00018241	TEA024488.1	Scaffold2051	901548	901816	269	.	Scaffold1832	1217031	1221624	1773	-	-161	1	1
tran	NA	LTCONS_00018241	TEA022128.1	Scaffold2051	901548	901816	269	.	Scaffold3036	634639	642516	906	+	-153.5	1	1
tran	NA	LTCONS_00018241	TEA016162.1	Scaffold2051	901548	901816	269	.	Scaffold6814	130086	137963	1920	+	-161.24	1	1
tran	NA	LTCONS_00018242	TEA006319.1	Scaffold2051	1326483	1327228	746	.	Scaffold2905	735571	743240	2052	+	-358.24	1	1
tran	NA	LTCONS_00018279	MTCONS_00054154	Scaffold2057	272927	274368	1442	+	Scaffold650	1989	3235	1247	-	-1758.13	1	1
tran	NA	LTCONS_00018279	MTCONS_00033434	Scaffold2057	272927	274368	1442	+	Scaffold3249	842327	844732	2406	.	-2280.7	1	1
tran	NA	LTCONS_00018279	MTCONS_00020031	Scaffold2057	272927	274368	1442	+	Scaffold21554	3842	5539	1698	.	-2067.07	1	1
tran	NA	LTCONS_00018279	MTCONS_00020027	Scaffold2057	272927	274368	1442	+	Scaffold2155	3531430	3532950	1521	.	-2196.8	1	1
tran	NA	LTCONS_00018279	MTCONS_00015878	Scaffold2057	272927	274368	1442	+	Scaffold1879	571962	574343	2382	-	-2591.3	1	1
tran	NA	LTCONS_00018279	MTCONS_00004824	Scaffold2057	272927	274368	1442	+	Scaffold1241	725184	726470	1287	.	-1785.1	1	1
tran	NA	LTCONS_00018322	TEA033746.1	Scaffold206	1228635	1234361	5115	-	Scaffold584	191434	200679	825	-	-828.72	1	1
tran	NA	LTCONS_00018322	TEA010329.1	Scaffold206	1228635	1234361	5115	-	Scaffold1228	947397	951255	579	+	-362.36	1	1
tran	NA	LTCONS_00018322	MTCONS_00028891	Scaffold206	1228635	1234361	5115	-	Scaffold2838	371754	375172	1333	-	-626.88	1	1
tran	NA	LTCONS_00018328	MTCONS_00061288	Scaffold2062	365164	369103	3940	+	Scaffold8626	205483	208212	2730	.	-1551.34	1	1
tran	NA	LTCONS_00018328	MTCONS_00040630	Scaffold2062	365164	369103	3940	+	Scaffold4012	740579	757562	8548	-	-2135.34	-1	-1
tran	NA	LTCONS_00018328	MTCONS_00006619	Scaffold2062	365164	369103	3940	+	Scaffold1341	4264984	4270087	5104	.	-4817.58	1	1
tran	NA	LTCONS_00018329	MTCONS_00061288	Scaffold2062	369350	370904	1555	.	Scaffold8626	205483	208212	2730	.	-978.55	1	1
tran	NA	LTCONS_00018329	MTCONS_00006619	Scaffold2062	369350	370904	1555	.	Scaffold1341	4264984	4270087	5104	.	-2306.2	1	1
tran	NA	LTCONS_00018330	TEA003221.1	Scaffold2062	398616	399368	753	.	Scaffold2076	462793	469483	1164	-	-371.01	1	1
tran	NA	LTCONS_00018331	TEA010381.1	Scaffold20629	22086	22289	204	-	Scaffold3482	260908	262185	732	-	-158.18	1	1
tran	NA	LTCONS_00018370	MTCONS_00059019	Scaffold2064	216042	216866	825	.	Scaffold7882	47578	47985	408	.	-749.2	-1	-1
tran	NA	LTCONS_00018370	MTCONS_00051193	Scaffold2064	216042	216866	825	.	Scaffold578	453812	454669	858	.	-1196.6	1	1
tran	NA	LTCONS_00018370	MTCONS_00049887	Scaffold2064	216042	216866	825	.	Scaffold5496	204838	205410	573	.	-990.9	1	1
tran	NA	LTCONS_00018370	MTCONS_00048844	Scaffold2064	216042	216866	825	.	Scaffold5271	55771	56619	849	.	-1697.6	1	1
tran	NA	LTCONS_00018370	MTCONS_00045583	Scaffold2064	216042	216866	825	.	Scaffold4621	339037	340807	1771	.	-1113.24	1	1
tran	NA	LTCONS_00018370	MTCONS_00045119	Scaffold2064	216042	216866	825	.	Scaffold4541	466044	466914	871	.	-1382.3	1	1
tran	NA	LTCONS_00018370	MTCONS_00044280	Scaffold2064	216042	216866	825	.	Scaffold4400	576923	577247	325	.	-601.4	1	1
tran	NA	LTCONS_00018370	MTCONS_00040756	Scaffold2064	216042	216866	825	.	Scaffold404	875243	875931	689	.	-900.7	1	1
tran	NA	LTCONS_00018370	MTCONS_00038718	Scaffold2064	216042	216866	825	.	Scaffold3805	18037	18323	287	.	-605	1	1
tran	NA	LTCONS_00018370	MTCONS_00031573	Scaffold2064	216042	216866	825	.	Scaffold3040	223854	224246	393	.	-741.8	-1	-1
tran	NA	LTCONS_00018370	MTCONS_00024798	Scaffold2064	216042	216866	825	.	Scaffold25096	139044	139482	439	.	-915.2	1	1
tran	NA	LTCONS_00018370	MTCONS_00021182	Scaffold2064	216042	216866	825	.	Scaffold2248	343329	343685	357	.	-605.7	1	1
tran	NA	LTCONS_00018370	MTCONS_00019653	Scaffold2064	216042	216866	825	.	Scaffold2140	29719	30589	871	.	-1313.6	1	1
tran	NA	LTCONS_00018370	MTCONS_00011451	Scaffold2064	216042	216866	825	.	Scaffold1626	2384176	2384601	426	.	-810.1	1	1
tran	NA	LTCONS_00018370	MTCONS_00010750	Scaffold2064	216042	216866	825	.	Scaffold1591	1405907	1406322	416	.	-862.9	-1	-1
tran	NA	LTCONS_00018370	MTCONS_00008419	Scaffold2064	216042	216866	825	.	Scaffold146	721387	722572	1186	.	-1722.4	1	1
tran	NA	LTCONS_00018375	TEA025526.1	Scaffold2064	1047218	1048249	1032	.	Scaffold3650	2609539	2615981	948	+	-843.97	1	1
tran	NA	LTCONS_00018375	TEA004162.1	Scaffold2064	1047218	1048249	1032	.	Scaffold1522	733847	734224	378	+	-260.5	1	1
tran	10360	LTCONS_00018376	TEA013418.1	Scaffold2064	1121927	1122501	575	.	Scaffold2064	1132860	1134068	1209	+	-287.87	1	1
tran	10073	LTCONS_00018376	MTCONS_00018340	Scaffold2064	1121927	1122501	575	.	Scaffold2064	1132573	1145388	1799	+	-300.59	1	1
tran	NA	LTCONS_00018399	TEA020249.1	Scaffold2066	33752	34926	1175	.	Scaffold599	238295	239503	1209	+	-519.11	1	1
tran	NA	LTCONS_00018399	TEA019582.1	Scaffold2066	33752	34926	1175	.	Scaffold1606	230055	231263	1209	-	-519.59	1	1
tran	NA	LTCONS_00018399	TEA019580.1	Scaffold2066	33752	34926	1175	.	Scaffold1606	249429	250928	1500	-	-543.78	1	1
tran	NA	LTCONS_00018399	TEA009375.1	Scaffold2066	33752	34926	1175	.	Scaffold237	1552091	1563411	1533	-	-540.37	1	1
tran	NA	LTCONS_00018492	TEA030752.1	Scaffold2069	425948	426224	277	.	Scaffold394	241031	257461	1107	-	-128.4	1	1
tran	NA	LTCONS_00018496	TEA018742.1	Scaffold2070	194327	194932	488	+	Scaffold11	809975	814065	1098	-	-293.62	1	1
tran	NA	LTCONS_00018496	MTCONS_00038534	Scaffold2070	194327	194932	488	+	Scaffold3777	531297	553224	1525	-	-280.68	1	1
tran	NA	LTCONS_00018496	MTCONS_00037700	Scaffold2070	194327	194932	488	+	Scaffold3698	324949	332345	5808	+	-308.83	1	1
tran	NA	LTCONS_00018522	MTCONS_00019288	Scaffold2074	659960	660557	397	+	Scaffold2121	143655	148538	2374	-	-175.74	1	1
tran	NA	LTCONS_00018598	MTCONS_00044994	Scaffold2078	756522	760587	585	+	Scaffold4505	189650	198855	2068	+	-278.67	1	1
tran	NA	LTCONS_00018598	MTCONS_00029262	Scaffold2078	756522	760587	585	+	Scaffold286	256670	262337	1844	-	-299.83	1	1
tran	NA	LTCONS_00018601	MTCONS_00047389	Scaffold2078	1015481	1017638	591	+	Scaffold4967	358423	360630	984	+	-303.6	1	1
tran	NA	LTCONS_00018601	MTCONS_00024096	Scaffold2078	1015481	1017638	591	+	Scaffold2442	214560	216759	971	-	-304.91	1	1
tran	NA	LTCONS_00018632	MTCONS_00047542	Scaffold2078	1661751	1662566	585	-	Scaffold4993	472123	480885	1777	+	-268.88	1	1
tran	NA	LTCONS_00018632	MTCONS_00047541	Scaffold2078	1661751	1662566	585	-	Scaffold4993	472123	480885	1774	+	-268.88	1	1
tran	NA	LTCONS_00018635	TEA016253.1	Scaffold2078	974376	974620	245	.	Scaffold435	2578704	2593306	696	+	-125.41	-1	-1
tran	NA	LTCONS_00018635	MTCONS_00043895	Scaffold2078	974376	974620	245	.	Scaffold435	2578585	2593527	1027	+	-132.86	1	1
tran	NA	LTCONS_00018636	TEA025653.1	Scaffold2078	1052871	1053551	681	.	Scaffold2547	300858	301370	513	-	-564.83	1	1
[truncated: 10,734 more rows]

## Sheet: TableS2
	TableS2:OPR family genes in 11 representative plants.
	Lineage	Organism	Gene Name	cDNA/EST	Chromosome	References
	Algae	Chlamydomonas reinhardtii	CrOPR1	XM_001697116	/	/
			CrOPR2	XM_001699356	/	/
			CrOPR3	XM_001699350	/	/
	Mosses	Physcomitrella patens	PpOPR1	XM_001751249	/	/
			PpOPR2	XM_001753451	/	/
			PpOPR3	XM_001763632	/	/
			PpOPR4	XM_001767422	/	/
			PpOPR5	XM_001782260	/	/
			PpOPR6	XM_001786318	/	/
	Lycophytes	Selaginella moellendorffii	SmOPR1	XM_002970448	/	/
			SmOPR2	XM_002973707	/	/
			SmOPR3	XM_002978993	/	/
			SmOPR4	XM_024684024	/	/
			SmOPR5	XM_002979820	/	/
			SmOPR6	XM_002991433	/	/
	Gymnosperms	Picea sitchensis	PsOPR1	EF087326	/	/
			PsOPR2	EF087342	/	/
			PsOPR3	EF084460	/	/
	Monocots	Oryza sativa	OsOPR1-1	AK100034	1	/
			OsOPR1-2	AK121554	1	/
			OsOPR2-1	AK059887/AK069898	2	/
			OsOPR4-1	AK102440	4	/
			OsOPR4-2	AK106409	4	/
			OsOPR4-3	AK073836/AK067218	4	/
			OsOPR6-1	XM_015788249	6	/
			OsOPR6-2	AK108079/AK061212/AK104039/AK104256/AK104193	6	/
			OsOPR6-3	AK105590/AK072596	6	/
			OsOPR6-4	XM_015785444.2	6	/
			OsOPR6-5	NM_001402783.1	6	/
			OsOPR6-6(OsOPR1 or RRJ4)	AK103067/AJ557138/AJ557139/AB040743	6	Agrawal et al., 2003
			OsOPR8-1(OsOPR7)	AK071203 /AK104843	8	Tani et al., 2008
		Zea mays	ZmOPR1-1 (ZmOPR7)	AY921644/AY106967	1	Zhang et al., 2005
			ZmOPR2-1 (ZmOPR5)	AY921642/BT018936	2
			ZmOPR3-1(ZmOPR6)	AY921643/AY106849	3
			ZmOPR4-1(ZmOPR8)	AY921645/AY108381	4
			ZmOPR6-1 (ZmOPR3)	AY921640	6
			ZmOPR8-1 (ZmOPR2)	AY921639	8
			ZmOPR8-2 (ZmOPR4)	AY921641	8
			ZmOPR9-1 (ZmOPR1)	AY921638	9
	Dicots	Arabidopsis thaliana	AtOPR1-1	NM_100810	1	/
			AtOPR1-2	NM_179352/NM_101664/AY063976/AK118160/AF344314	1	/
			AtOPR1-3	NM_179352/NM_101664/AY063976/AK118160/AF344314	1	/
			AtOPR1-4(AtOPR1)	NM_106318/AY074874/AY087801	1	Schaller and Weiler, 1997; Biesgen and Weiler, 1999; Breithaupt et al., 2001; Strassner et al., 2002; Fox et al., 2005
			AtOPR1-5(AtOPR2)	NM_106319/BT025251/BX816748/AK117738	1	Biesgen and Weiler, 1999; Strassner et al., 2002;
			AtOPR2-1(AtOPR3)	BX816752/NM_201702/NM_126619/AY097367/AF410322/AF370582	2	Schaller et al., 1998; Sanders et al., 2000; Schaller et al., 2000; Stintzi and Browse, 2000; Malone et al., 2005;
		Medicago truncatula	MtOPR5-1	XM_003610710.4	5	/
			MtOPR5-2	XM_003610711.4	5	/
			MtOPR5-3	XM_024783280.2	5	/
			MtOPR5-4	XM_003610719.4	5	/
			MtOPR5-5	XM_003610721.4	5	/
			MtOPR5-6	XM_003610830.4	5	/
			MtOPR5-7	RHN53336	5	/
			MtOPR3-1	XM_013606843.3	3	/
			MtOPR4-1	XM_0136029263	4	/
		Camellia sinensis	CsOPR9-1	CSS0003548	9	/
			CsOPR9-2	CSS0009278	9	/
			CsOPR9-3	CSS0047512	9	/
			CsOPR9-4	CSS0044399	9	/
			CsOPR6-1(CsOPR3)	XM_028243785	6	(Xin et al., 2017)
			CsOPR3-1	CSS0037945	3	/
			CsOPR3-2	CSS0008148	3	/
		Solanum tuberosum	StOPR1-1	XM_015309540.1	1	/
			StOPR4-1	XM_006340029.2	4	/
			StOPR7-1	XM_006358244.1	7	/
			StOPR9-1	XM_006364639.2	9	/
			StOPR10-4	XM_006367626	10	/
			StOPR10-6	XM_015305580	10	/
			StOPR11-2	XM_006339277.2	11	/
			StOPR11-3	XM_006339278.2	11	/
			StOPR11-5	XM_006339326.2	11	/
	Data sources:
	Algae: Chlamydomonas reinhardtii (JGI,http://genome.jgi-psf.org/Chlre3/Chlre3.home.html)
	Volvox carteri (JGI, http://genome.jgi-psf.org/Volca1/Volca1.home.html)
	Moss: Physcomitrella patens (JGI, http://genome.jgi-psf.org/Phypa1_1/Phypa1_1.home.html)
	Lycophyte: Selaginella moellendorffii (JGI, http://genome.jgi-psf.org/Selmo1/Selmo1.home.html)
	Gymnosperm: Picea sitchensis (NCBI, http://www.ncbi.nlm.nih.gov/)
	Monocots: Oryza sativa (TIGR, http://www.tigr.org/tdb/e2k1/osa1/)
	Zea mays (TIGR, http://maize.tigr.org/ and MaizeGDB, http://www.maizegdb.org/)
	Sorghum bicolor (PlantGDB, http://www.plantgdb.org/SbGDB/ and JGI, http://genome.jgi-psf.org/Sorbi1/Sorbi1.home.html)
	Dicots: Arabidopsis thaliana (TAIR, http://www.arabidopsis.org/)
	Medicago truncatula (PlantGDB, http://www.plantgdb.org/MtGDB/ and TIGR, http://www.tigr.org/tdb/e2k1/mta1/)
	Populus trichocarpa (PlantGDB, http://www.plantgdb.org/PtGDB/ and JGI, http://genome.jgi-psf.org/Poptr1_1/Poptr1_1.home.html)
	References:
	Agrawal GK, Jwa NS, Shibato J, Han O, Iwahashi H, Rakwal R: Diverse environmental cues transiently regulate OsOPR1 of the "octadecanoid pathway" revealing its importance in rice defense/stress and development. Biochem Biophys Res Commun 2003, 310(4):1073-1082.
	Breithaupt C, Strassner J, Breitinger U, Huber R, Macheroux P, Schaller A, Clausen T: X-ray structure of 12-oxophytodienoate reductase 1 provides structural insight into substrate binding and specificity within the family of OYE. Structure 2001, 9(5):419-429.
	Biesgen C, Weiler EW: Structure and regulation of OPR1 and OPR2, two closely related genes encoding 12-oxophytodienoic acid-10,11-reductases from Arabidopsis thaliana. Planta 1999, 208(2):155-165.
	Fox BG, Malone TE, Johnson KA, Madson SE, Aceti D, Bingman CA, Blommel PG, Buchan B, Burns B, Cao J et al: X-ray structure of Arabidopsis At1g77680, 12-oxophytodienoate reductase isoform 1. Proteins 2005, 61(1):206-208.
	Malone TE, Madson SE, Wrobel RL, Jeon WB, Rosenberg NS, Johnson KA, Bingman CA, Smith DW, Phillips GN, Jr., Markley JL et al: X-ray structure of Arabidopsis At2g06050, 12-oxophytodienoate reductase isoform 3. Proteins 2005, 58(1):243-245.
	Schaller F, Weiler EW: Molecular cloning and characterization of 12-oxophytodienoate reductase, an enzyme of the octadecanoid signaling pathway from Arabidopsis thaliana. Structural and functional relationship to yeast old yellow enzyme. J Biol Chem 1997, 272(44):28066-28072.
	Schaller F, Hennig P, Weiler EW: 12-Oxophytodienoate-10,11-reductase: occurrence of two isoenzymes of different specificity against stereoisomers of 12-oxophytodienoic acid. Plant Physiol 1998, 118(4):1345-1351.
	Sanders PM, Lee PY, Biesgen C, Boone JD, Beals TP, Weiler EW, Goldberg RB: The arabidopsis DELAYED DEHISCENCE1 gene encodes an enzyme in the jasmonic acid synthesis pathway. Plant Cell 2000, 12(7):1041-1061
	Schaller F, Biesgen C, Mussig C, Altmann T, Weiler EW: 12-Oxophytodienoate reductase 3 (OPR3) is the isoenzyme involved in jasmonate biosynthesis. Planta 2000, 210(6):979-984.
	Stintzi A, Browse J: The Arabidopsis male-sterile mutant, opr3, lacks the 12-oxophytodienoic acid reductase required for jasmonate synthesis. Proc Natl Acad Sci U S A 2000, 97(19):10625-10630.
	Strassner J, Schaller F, Frick UB, Howe GA, Weiler EW, Amrhein N, Macheroux P, Schaller A: Characterization and cDNA-microarray expression analysis of 12-oxophytodienoate reductases reveals differential roles for octadecanoid biosynthesis in the local versus the systemic wound response. Plant J 2002, 32(4):585-601.
	Tani T, Sobajima H, Okada K, Chujo T, Arimura S, Tsutsumi N, Nishimura M, Seto H, Nojiri H, Yamane H: Identification of the OsOPR7 gene encoding 12-oxophytodienoate reductase involved in the biosynthesis of jasmonic acid in rice. Planta 2008, 227(3):517-526.
	Zhang J, Simmons C, Yalpani N, Crane V, Wilkinson H, Kolomiets M: Genomic analysis of the 12-oxo-phytodienoic acid reductase gene family of Zea mays. Plant Mol Biol 2005, 59(2):323-343.
	Xin Z, Zhang J, Ge L, Lei S, Han J, Zhang X, Li X, Sun X. A putative 12-oxophytodienoate reductase gene CsOPR3 from Camellia sinensis, is involved in wound and herbivore infestation responses. Gene. 2017 Jun 5;615:18-24. doi: 10.1016/j.gene.2017.03.013. Epub 2017 Mar 16. PMID: 28322995.

## Sheet: TableS3
TableS3.The OPRLs from plants genome data
Organism	Accession	Locus Name	Chr	Location	Length
Camellia sinensis	LTCONS_00026852	CsOPRL	7	155683-155800,157602-157742,157907-158037,158580-158630,159005-159634	1125
Arabidopsis thaliana	LR782542.1	AtOPRL1	1	27512786-27513013	227
	LR699745.2	AtOPRL2		28002077-28002304	227
	LR699770.1	AtOPRL3		28389929-28390156	227
	LR699765.1	AtOPRL4		28398192-28398419	227
	LR699760.1	AtOPRL5		28556045-28556272	227
	LR699755.1	AtOPRL6		28568821-28569048	227
	LR699750.1	AtOPRL7		28612415-28612642	227
	LR215052.1	AtOPRL8		28742002-28742229	227
Medicago truncatula	CR933104.2	MtOPRL1	5	86494-86786	292
		MtOPRL2		67178-67463	285
		MtOPRL3		61225-61661	436
		MtOPRL4		54161-54625	464
		MtOPRL5		49020-49315	295
Solanum tuberosum	CP046694.1	StOPPRL1	10	51787349-51786900,51786375-51785940	884
		StOPPRL2		51864478-51864927,51863644-51863947,51867296-51867550	1006
		StOPPRL3		51875175-51875630,51874654-51874900,51873352-51873450	799
		StOPPRL4		51880394-51880820,51879721-51879975 ,51879611-51879683	752
		StOPPRL5		51897571-51897997,51896272-51896526	680
Oryza sativa	CP018162.1	OsOPRL1	6	5757310-5757635	325
		OsOPRL2		5756464-5757023	559
		OsOPRL3		5748743-5749305	562
		OsOPRL4		5743654-5744216	562
		OsOPRL5		5706096-5706660	564
		OsOPRL6		5706962-5707292	330
Data sources:
Camellia sinensis LncRNA:(RNA-Seq)
Solanum tuberosum,Medicago truncatula,Arabidopsis thaliana,Oryza sativa LncRNA (NCBI,https://www.ncbi.nlm.nih.gov/)

## Sheet: TableS4
TableS4.The overlapping information of OPRL/OPR pairs in five plants.
Locus Name	Target genes	Overlapping region between target gene and lncRNA
		cover	sequence identity in cover
CsOPRL1	CsOPR9-1	0.33	0.94
	CsOPR9-2	0.24	0.97
	CsOPR9-3	0.33	0.96
	CsOPR9-4	0.33	0.97
AtOPRL1	AtOPR1-4(AtOPR1)/AtOPR1-5(AtOPR2)	0.96	1
AtOPRL2
AtOPRL3
AtOPRL4
AtOPRL5		0.96	0.9178
AtOPRL6
AtOPRL7
AtOPRL8
MtOPRL1	MtOPR5-1	0.93	1
MtOPRL2	MtOPR5-2	0.95	0.865
MtOPRL3	MtOPR5-3	0.61	0.9
MtOPRL4	MtOPR5-4	0.59	1
MtOPRL5	MtOPR5-5	0.91	1
StOPPRL1	StOPR10-4	0.88	0.9306
StOPPRL2		0.83	0.9
StOPPRL3	StOPR10-6	1	0.99
StOPPRL4		1	0.96
StOPPRL5		0.99	0.94
OsOPRL1	OsOPR6-1	1	0.9877
OsOPRL2	OsOPR6-2	0.99	0.935
OsOPRL3	OsOPR6-3	0.99	0.8634
OsOPRL4	OsOPR6-4	0.97	0.9027
OsOPRL5	OsOPR6-5	0.96	0.9043
OsOPRL6	OsOPR6-6	1	0.9324
Data sources:
Camellia sinensis mRNA:(http://eplant.njau.edu.cn/tea/huangdan.html)
Camellia sinensis LncRNA:(RNA-Seq)
Solanum tuberosum,Medicago truncatula,Arabidopsis thaliana,Oryza sativa mRNA (NCBI,https://www.ncbi.nlm.nih.gov/)
Solanum tuberosum,Medicago truncatula,Arabidopsis thaliana,Oryza sativa LncRNA (NCBI,https://www.ncbi.nlm.nih.gov/)

## Sheet: TableS5
Molecular cloning primers
CsOPR9-1-F	ATGGAATTGGAACAAGTAAGGCAAGGAC
CsOPR9-1-R	TTAAGCATTGGTTTCTTCAAGAAATGG
CsOPR9-1-BP-F	GGGGACAAGTTTGTACAAAAAAGCAGGCTATGGAATTGGAACAAGTAAGGCAAGGAC
CsOPR9-1-BP-R	GGGGACCACTTTGTACAAGAAAGCTGGGTTTAAGCATTGGTTTCTTCAAGAAATGG
CsOPR9-1-HA-F	ATTTGGAGAGGACAGGGTACCATGGAATTGGAACAAGTAAGGCAAGGAC
CsOPR9-1-HA-R	AACGTCGTATGGGTAAGGCCTAGCATTGGTTTCTTCAAGAAATGG
CsOPR6-1-F	ATGGCGGAGACGAGGTCGGAT
CsOPR6-1-R	CATCGCCCCAATTAAAGGCGTGA
CsOPR6-1-HA-F	ATTTGGAGAGGACAGGGTACCATGGCGGAGACGAGGTCGGAT
CsOPR6-1-HA-R	AACGTCGTATGGGTAAGGCCTCTTGCTCACCATGGATCC
CsOPRL-F	TTGTAATTGTTGCTAGGCAG
CsOPRL-R	GCCAACATATTTTTTTATCACAAATTCC
CsOPRL-BP-F	GGGGACAAGTTTGTACAAAAAAGCAGGCTTTGTAATTGTTGCTAGGCAG
CsOPRL-BP-R	GGGGACCACTTTGTACAAGAAAGCTGGGTGCCAACATATTTTTTTATCACAAATTCC
StOPRL1-F	ACCATGTAAAGTCCCAATGCACTG
StOPRL1-R	ATTATTAACAAGAAAGCTTACACCAATG
StOPRL1-BP-F	GGGGACAAGTTTGTACAAAAAAGCAGGCTACCATGTAAAGTCCCAATGCACTG
StOPRL1-BP-R	GGGGACCACTTTGTACAAGAAAGCTGGGTATTATTAACAAGAAAGCTTACACCAATG
StOPR10-4-F	ATGGAAAATAAAGTTGTTGAAGAGAAAC
StOPR10-4-R	TCATGTCATAGTTTCTAGAATTGGATA
StOPR10-4-BP-F	GGGGACAAGTTTGTACAAAAAAGCAGGCTATGGAAAATAAAGTTGTTGAAGAGAAAC
StOPR10-4-BP-R	GGGGACCACTTTGTACAAGAAAGCTGGGT TCATGTCATAGTTTCTAGAATTGGATA
StOPR10-4-HA-F	ATTTGGAGAGGACAGGGTACCATGGAAAATAAAGTTGTTGAAGAGAAAC
StOPR10-4-HA-R	AACGTCGTATGGGTAAGGCCTTGTCATAGTTTCTAGAATTGGATA
LTCONS_00010505-F	ACAATGTCATGGCCTCAAAAGTTAG
LTCONS_00010505-R	GAGAGTAGCAGAATGGCTTCTTC
LTCONS_00053641-F	TGAATCAAGGGGTTGATCTCTC
LTCONS_00053641-R	CGTCAGACCTCAACCTATCCCAC
LTCONS_00063928-F1	GAAGGCCGAATGAATTGCTGAG
LTCONS_00063928-F2	TCGGCTGTGAATCTGAAATCAAAG
LTCONS_00063928-R	CCCACATTCACAAACAATTGATGC
LTCONS_00049579-F	CTAGTGACCAAGTCAGGGGAAG
LTCONS_00049579-R	CACCACTCAAATGTTGTTCTTG
LTCONS_00064414-F	GTTGCTGTTGGTGTTATCAAGAATG
LTCONS_00064414-R	TTCTACATGGTATCAGAGCAAGG
LTCONS_00050008-F	TGCTCAACGTTCACGGGTTC
LTCONS_00050008-R	CTCTTTCCAATACTTCATGCTCCA
LTCONS_00007220-F1	GTGAAAGTGAGTGCTGAATCTTGG
LTCONS_00007220-F2	CATACATGAGTAATGTTGCCCAAG
LTCONS_00007220-R	CCAACATTTGTTGCTACTCAAGAC
LTCONS_00004664-F	GCATCAATCCTCTACATACGGC
LTCONS_00004664-R	TCTCAATCTCTCCTTGCCTTTCA
LTCONS_00002846-F	GTGGTAATGCTTCACAAGATCC
LTCONS_00002846-R	CCTCAACCTATTCCGCTTATT
LTCONS_00007788-F	AGCTTGGTTAAGTGCCAAGCTTTG
LTCONS_00007788-R	TTCTGCAGCGAATCACTTCGC
LTCONS_00053896-F	CCTATGCTGGTTTTTATGAGCTATG
LTCONS_00053896-R	CGCTCTGACCCAACATAAAATATC
LTCONS_00021103-F	ACAGCAGTATTAAGAAAGCAGGAG
LTCONS_00021103-R	GTTGACTCACTGCTCAGTTGAGG
LTCONS_00050164-F	ACCTGCGTCTCCTCCCAATTC
LTCONS_00050164-R	GAGGGACATAGAAGAGGGGACTC
LTCONS_00005358-F	TGATGCGTCTCCTGGTACTCAAG
LTCONS_00005358-R	CGTGTCAGGTGTTTCTGGATCTG
LTCONS_00044543-F	ATCAACAGAAGAAAATGTTTGGG
LTCONS_00044543-R	TATGTACGGTGGTGATTGTGCC
LTCONS_00037250-F1	CTATAAGGACTACCAGAGCGACC
LTCONS_00037250-F2	CGACCACAAGTTCACTGTCACTAC
LTCONS_00037250-R	GGCAGGATAGAGGTGAAGGTG
LTCONS_00008922-F1	CTCTCTTGGTCTTTCTCCCTCTC
LTCONS_00008922-F2	CCTCTCTGTCGATCTCGGCCAC
LTCONS_00008922-R	CGAGTACAGAAATGGTTGCTCAAC
LTCONS_00016955-F	CCTCTCAATTTGAGGAAGCGTTC
LTCONS_00016955-R	TAATCCAAGGAAACCTGAAAGGG
LTCONS_00051279-F	GACAGATTGGTGAGAAATATGGC
LTCONS_00051279-R	GGCTCATGTAGTTTGCTAGCAAG
RT-qPCR primers
CsOPR9-1/2/3/4-qPCR-F1	GAGATAGGAGCCGATAAAGTTGG
CsOPR9-1/2/3/4-qPCR-R1	GCAATGAAAGTGCCCTTGAAAGC
CsOPR9-1/2/3/4-qPCR-F2	TCGCTGCAAGGAATGCAATG
CsOPR9-1/2/3/4-qPCR-R2	CAAATCGGCAACGGTTCTCC
CsOPR6-1-qPCR-F	ACGGTAGTGAAGATGAGGAGT
CsOPR6-1-qPCR-R	GTCTGGGTTTGAGACAAAAAG
CsOPR3-1/2-qPCR-F	TCGCAGACTACATGGAGACCG
CsOPR3-1/2-qPCR-R	ACCCACCAGCAGCAATAAAAC
StOPR10-4-qPCR-F	AATATCCCTCTAATGACCCCT
StOPR10-4-qPCR-R	AAGCCCACCTTTTGTACTTCT
CsOPRL-qPCR-F1	CAGCTTGCTCCTAAACGGGT
CsOPRL-qPCR-R1	CGCCGCATGAACAGAACATAG
CsOPRL-qPCR-F2	ACAAAGGAGCAAGTTGAAGCC
CsOPRL-qPCR-R2	CCCCTATGTATGGAAGAAGCC
Triplex sequences
TFO-RNA	CUCUUUUUCUUCUUGUCCUU
Control RNA	GAGAAAAAGAAGAACAGGAA
OPR-DOM+	TTCCTGTTCTTCTTTTTCTC
OPR-DOM-	AAGGACAAGAAGAAAAAGAG
AsODN primers
CsOPRL-AsODN-1	CCAAACCAATCAACATGTTG
CsOPRL-AsODN-2	GAGAGAGGAAGAGAAAACCA
CsOPRL-AsODN-3	CCTTAGAGGAGAGAAGATAA
CsOPRL-sODN-1	GGTTTGGTTAGTTGTACAAC
CsOPRL-sODN-2	CTCTCTCCTTCTCTTTTGGT
CsOPRL-sODN-3	GGAATCTCCTCTCTTCTATT
CsOPR9-1-AsODN-1	GTCATAACCTCCTGCAGCAA
CsOPR9-1-AsODN-2	ACTTGTTAAGAGGAGCATTG
CsOPR9-1-AsODN-3	TTGTACTTGTTAAGAGGAGC
CsOPR9-1-sODN1	CAGTATTGGAGGACGTCGTT
CsOPR9-1-sODN2	TGAACAATTCTCCTCGTAAC
CsOPR9-1-sODN3	AACATGAACAATTCTCCTCG
CsOPR6-1-AsODN-1	AGATCAAAGTCCCTTCAGTG
CsOPR6-1-AsODN-2	CGACCATATGAAACCAAATC
CsOPR6-1-AsODN-3	ACTACCTTTATCCGACCTCG
CsOPR6-1-sODN1	AGATCAAAGTCCCTTCAGTG
CsOPR6-1-sODN2	GCTGGTATACTTTGGTTTAG
CsOPR6-1-sODN3	TGATGGAAATAGGCTGGAGC
StOPRL1 CRISPR/Cas9 primers
StOPRL1 sgRNA	TTAGAAAACCATTAGCTCCG
StOPRL1 gRT1	TTAGAAAACCATTAGCTCCGGTTTTAGAGCTAGAAAT
StOPRL1 AtU3dT1	CGGAGCTAATGGTTTTCTAATGACCAATGGTGCTTTG
